# Supplementary material for: Canine leptospirosis in Canada, test-positive proportion and risk factors (2009 to 2018): A cross-sectional study
Source: PLoS One. 2022 Jun 24;17(6):e0270313. doi: 10.1371/journal.pone.0270313 (PMC9231783; doi:10.1371/journal.pone.0270313)
Supplement: S1 File — (CSV) [file pone.0270313.s001.csv]

dateyr	FSA	RuralUrban	agecat	Province	gender2	TestResult	AKCbreeds	Season
2017	N3T	urban	<366	ON	M	Positive	Toy	Nov-Dec
2017	B2W	urban	367-1460	NS	M	Positive	Toy	Nov-Dec
2017	B2W	urban	<366	NS	M	Negative	Toy	Nov-Dec
2017	B2W	urban	1461-2920	NS	M	Negative	Toy	Nov-Dec
2017	B2W	urban	<366	NS	M	Negative	Terrier	Nov-Dec
2017	M9A	urban	367-1460	ON	M	Negative	Toy	Nov-Dec
2017	B2S	urban	<366	NS	M	Negative	Mixed	Nov-Dec
2017	K1K	urban	<366	ON	M	Positive	Toy	Sep-Oct
2013	N1R	urban	367-1460	ON	M	Negative	Toy	Nov-Dec
2017	L1V	urban	1461-2920	ON	M	Negative	Toy	Nov-Dec
2017	B3K	urban	367-1460	NS	M	Positive	Toy	Nov-Dec
2017	B3L	urban	<366	NS	M	Positive	Non-sporting	Nov-Dec
2017	L4N	urban	<366	ON	M	Negative	Terrier	Nov-Dec
2017	B3Z	urban	1461-2920	NS	M	Negative	Toy	Sep-Oct
2017	B2Y	urban	367-1460	NS	M	Positive	Terrier	Nov-Dec
2013	L8J	urban	1461-2920	ON	M	Negative	Toy	Nov-Dec
2017	K1C	urban	<366	ON	M	Negative	Mixed	Nov-Dec
2017	B2K	urban	1461-2920	NS	M	Negative	Toy	Nov-Dec
2017	B4A	urban	367-1460	NS	M	Negative	Mixed	Nov-Dec
2013	N1H	urban	<366	ON	M	Negative	Terrier	Nov-Dec
2017	L1T	urban	367-1460	ON	M	Positive	Toy	Sep-Oct
2013	P1L	urban	<366	ON	M	Negative	Mixed	Nov-Dec
2017	B3K	urban	367-1460	NS	F	Negative	Toy	Nov-Dec
2015	N1R	urban	<366	ON	M	Negative	Toy	Nov-Dec
2017	L3Y	urban	367-1460	ON	M	Positive	Toy	Nov-Dec
2017	B3L	urban	>2920	NS	M	Positive	Toy	Nov-Dec
2017	N1G	urban	<366	ON	M	Positive	Herding	Nov-Dec
2017	L4N	urban	<366	ON	M	Positive	Non-sporting	Nov-Dec
2013	L7A	urban	367-1460	ON	M	Negative	Toy	Sep-Oct
2017	B3L	urban	367-1460	NS	M	Positive	Herding	Nov-Dec
2017	L4N	urban	367-1460	ON	F	Positive	Toy	Nov-Dec
2017	B2T	urban	<366	NS	F	Negative	Mixed	Nov-Dec
2017	M4Y	urban	1461-2920	ON	M	Negative	Toy	Sep-Oct
2017	B2W	urban	367-1460	NS	M	Negative	Toy	Sep-Oct
2013	M9W	urban	367-1460	ON	M	Positive	Toy	Nov-Dec
2017	B4A	urban	1461-2920	NS	F	Negative	Toy	Nov-Dec
2017	K0J	rural	1461-2920	ON	M	Negative	Toy	Nov-Dec
2017	K2S	urban	1461-2920	ON	M	Negative	Toy	Nov-Dec
2017	K1Z	urban	367-1460	ON	M	Positive	Mixed	Nov-Dec
2017	L7P	urban	<366	ON	F	Positive	Toy	Sep-Oct
2013	M3C	urban	1461-2920	ON	M	Negative	Toy	Sep-Oct
2017	B2K	urban	367-1460	NS	M	Positive	Hound	Nov-Dec
2017	L4N	urban	<366	ON	M	Negative	Mixed	Sep-Oct
2017	L6H	urban	1461-2920	ON	F	Positive	Toy	Nov-Dec
2017	G1P	urban	<366	QC	M	Positive	Toy	Nov-Dec
2017	B3L	urban	367-1460	NS	M	Positive	Terrier	Nov-Dec
2017	M1E	urban	367-1460	ON	F	Negative	Toy	Nov-Dec
2013	K9A	urban	1461-2920	ON	M	Negative	Toy	Nov-Dec
2017	B3L	urban	<366	NS	F	Negative	Mixed	Nov-Dec
2013	N7G	urban	367-1460	ON	M	Positive	Mixed	Nov-Dec
2013	N6H	urban	<366	ON	F	Negative	Toy	Sep-Oct
2017	L6H	urban	>2920	ON	M	Negative	Toy	Nov-Dec
2017	B3L	urban	<366	NS	F	Negative	Herding	Nov-Dec
2017	B4E	urban	<366	NS	F	Negative	Non-sporting	Nov-Dec
2017	B3L	urban	<366	NS	M	Negative	Hound	Sep-Oct
2017	L8J	urban	1461-2920	ON	M	Positive	Mixed	Nov-Dec
2015	N6B	urban	367-1460	ON	M	Positive	Toy	Nov-Dec
2017	B2B	urban	367-1460	NS	M	Negative	Mixed	Nov-Dec
2016	L6V	urban	367-1460	ON	M	Positive	Toy	Nov-Dec
2017	B3L	urban	<366	NS	M	Positive	Terrier	Sep-Oct
2017	L4Y	urban	367-1460	ON	M	Negative	Herding	Nov-Dec
2017	M1R	urban	367-1460	ON	M	Negative	Non-sporting	Nov-Dec
2013	L7J	urban	1461-2920	ON	F	Negative	Toy	Nov-Dec
2017	B3L	urban	1461-2920	NS	M	Positive	Terrier	Sep-Oct
2017	B3K	urban	367-1460	NS	F	Negative	Toy	Sep-Oct
2017	B2V	urban	<366	NS	M	Negative	Working	Nov-Dec
2013	N1H	urban	367-1460	ON	F	Positive	Toy	Nov-Dec
2015	N4S	urban	<366	ON	M	Positive	Toy	Sep-Oct
2017	M4M	urban	367-1460	ON	M	Negative	Toy	Sep-Oct
2013	K0K	rural	<366	ON	M	Negative	Mixed	Nov-Dec
2017	B3M	urban	1461-2920	NS	M	Negative	Terrier	Nov-Dec
2017	L7C	urban	1461-2920	ON	F	Negative	Toy	Nov-Dec
2013	M6J	urban	1461-2920	ON	M	Negative	Mixed	Nov-Dec
2017	N0B	rural	367-1460	ON	M	Positive	Toy	Nov-Dec
2017	L8P	urban	<366	ON	M	Negative	Non-sporting	Sep-Oct
2017	B2W	urban	>2920	NS	M	Negative	Toy	Nov-Dec
2015	N3S	urban	1461-2920	ON	M	Positive	Toy	Nov-Dec
2017	B2W	urban	367-1460	NS	M	Positive	Non-sporting	Sep-Oct
2017	B2W	urban	1461-2920	NS	M	Negative	Mixed	Nov-Dec
2013	L7P	urban	367-1460	ON	M	Negative	Non-sporting	Nov-Dec
2016	M4W	urban	1461-2920	ON	M	Positive	Toy	Nov-Dec
2017	L4Y	urban	367-1460	ON	F	Negative	Toy	Sep-Oct
2013	M4L	urban	<366	ON	F	Negative	Mixed	Nov-Dec
2017	L6H	urban	1461-2920	ON	M	Negative	Herding	Nov-Dec
2013	N5W	urban	367-1460	ON	M	Positive	Toy	Sep-Oct
2017	B3L	urban	367-1460	NS	M	Negative	Herding	Nov-Dec
2017	B3M	urban	367-1460	NS	M	Positive	Non-sporting	Nov-Dec
2017	B3L	urban	1461-2920	NS	F	Negative	Toy	Sep-Oct
2017	B2B	urban	367-1460	NS	F	Positive	Terrier	Nov-Dec
2013	M1E	urban	1461-2920	ON	F	Negative	Toy	Nov-Dec
2015	M1R	urban	<366	ON	F	Negative	Toy	Nov-Dec
2017	L0C	rural	367-1460	ON	M	Positive	Terrier	Nov-Dec
2017	M4Y	urban	1461-2920	ON	M	Negative	Toy	Sep-Oct
2017	L4A	urban	367-1460	ON	M	Positive	Mixed	Sep-Oct
2015	L7N	urban	<366	ON	M	Negative	Terrier	Nov-Dec
2017	L6H	urban	367-1460	ON	M	Negative	Terrier	Nov-Dec
2017	B4E	urban	>2920	NS	M	Negative	Terrier	Nov-Dec
2017	B3L	urban	1461-2920	NS	F	Negative	Mixed	Nov-Dec
2016	K9A	urban	<366	ON	M	Negative	Terrier	Nov-Dec
2014	L6H	urban	1461-2920	ON	M	Positive	Toy	Nov-Dec
2017	L1C	urban	<366	ON	F	Negative	Herding	Nov-Dec
2017	B3M	urban	<366	NS	M	Negative	Herding	Sep-Oct
2013	N0L	rural	<366	ON	M	Positive	Herding	Nov-Dec
2017	B3A	urban	<366	NS	M	Negative	Non-sporting	Sep-Oct
2015	M1S	urban	<366	ON	M	Negative	Mixed	Nov-Dec
2013	N6H	urban	367-1460	ON	F	Positive	Toy	Sep-Oct
2017	M5S	urban	367-1460	ON	M	Positive	Mixed	Nov-Dec
2017	B2W	urban	367-1460	NS	F	Positive	Herding	Nov-Dec
2013	L6X	urban	367-1460	ON	M	Negative	Terrier	Sep-Oct
2017	B3Z	urban	367-1460	NS	M	Negative	Hound	Sep-Oct
2013	M6S	urban	1461-2920	ON	M	Negative	Herding	Nov-Dec
2017	L1N	urban	1461-2920	ON	F	Negative	Toy	Sep-Oct
2017	K0K	rural	<366	ON	M	Negative	Hound	Nov-Dec
2017	N3A	urban	1461-2920	ON	M	Negative	Terrier	Sep-Oct
2014	N1R	urban	<366	ON	F	Negative	Toy	Nov-Dec
2017	B3Z	urban	367-1460	NS	M	Negative	Terrier	Sep-Oct
2017	N2A	urban	367-1460	ON	F	Negative	Toy	Sep-Oct
2017	L4N	urban	<366	ON	M	Negative	Working	Nov-Dec
2013	L8J	urban	1461-2920	ON	M	Positive	Toy	Sep-Oct
2017	B3G	urban	1461-2920	NS	M	Negative	Herding	Nov-Dec
2017	L6X	urban	1461-2920	ON	M	Positive	Hound	Nov-Dec
2017	L9W	urban	>2920	ON	M	Positive	Toy	Sep-Oct
2017	B2W	urban	1461-2920	NS	F	Negative	Terrier	Nov-Dec
2017	B3L	urban	367-1460	NS	M	Positive	Working	Nov-Dec
2013	M1R	urban	<366	ON	F	Negative	Herding	Nov-Dec
2017	L6T	urban	367-1460	ON	F	Positive	Mixed	Nov-Dec
2013	B3M	urban	367-1460	NS	F	Negative	Mixed	Nov-Dec
2017	L1T	urban	1461-2920	ON	M	Positive	Mixed	Sep-Oct
2015	K6V	urban	367-1460	ON	M	Positive	Toy	Sep-Oct
2017	L9G	urban	1461-2920	ON	M	Negative	Terrier	Nov-Dec
2017	B4H	urban	>2920	NS	F	Negative	Toy	Nov-Dec
2015	B5A	urban	1461-2920	NS	F	Negative	Toy	Nov-Dec
2013	L7C	urban	367-1460	ON	M	Negative	Mixed	Nov-Dec
2016	M5R	urban	367-1460	ON	M	Negative	Toy	Sep-Oct
2017	L3Y	urban	>2920	ON	M	Positive	Toy	Nov-Dec
2017	B2B	urban	1461-2920	NS	F	Negative	Mixed	Nov-Dec
2017	L2T	urban	<366	ON	F	Negative	Hound	Nov-Dec
2017	B3L	urban	367-1460	NS	F	Negative	Terrier	Sep-Oct
2017	L4S	urban	367-1460	ON	M	Negative	Non-sporting	Sep-Oct
2013	M8X	urban	1461-2920	ON	F	Positive	Toy	Sep-Oct
2017	N4S	urban	1461-2920	ON	M	Negative	Mixed	Nov-Dec
2017	B3L	urban	1461-2920	NS	F	Negative	Herding	Nov-Dec
2017	B3L	urban	<366	NS	M	Negative	Working	Sep-Oct
2017	B4E	urban	367-1460	NS	F	Positive	Hound	Nov-Dec
2017	B3M	urban	1461-2920	NS	F	Negative	Non-sporting	Nov-Dec
2016	L3Y	urban	367-1460	ON	M	Negative	Toy	Nov-Dec
2017	K9J	urban	<366	ON	F	Positive	Mixed	Sep-Oct
2013	L1C	urban	<366	ON	M	Positive	Working	Nov-Dec
2017	B3L	urban	367-1460	NS	F	Negative	Herding	Nov-Dec
2017	N0C	rural	367-1460	ON	M	Negative	Herding	Nov-Dec
2013	N7G	urban	>2920	ON	M	Positive	Toy	Sep-Oct
2017	L6A	urban	1461-2920	ON	F	Positive	Terrier	Nov-Dec
2015	K1K	urban	<366	ON	M	Negative	Herding	Nov-Dec
2017	N2B	urban	367-1460	ON	M	Positive	Herding	Nov-Dec
2013	N0B	rural	1461-2920	ON	F	Positive	Toy	Nov-Dec
2017	L1P	urban	367-1460	ON	M	Negative	Non-sporting	Nov-Dec
2017	B3M	urban	1461-2920	NS	M	Negative	Terrier	Sep-Oct
2017	L1H	urban	1461-2920	ON	F	Positive	Toy	Sep-Oct
2013	L6W	urban	367-1460	ON	F	Negative	Mixed	Nov-Dec
2016	L5G	urban	<366	ON	M	Negative	Herding	Nov-Dec
2011	N7G	urban	<366	ON	M	Positive	Toy	Nov-Dec
2014	L7J	urban	367-1460	ON	M	Negative	Toy	Sep-Oct
2013	L1A	urban	1461-2920	ON	M	Negative	Mixed	Sep-Oct
2017	B3Z	urban	1461-2920	NS	M	Negative	Hound	Nov-Dec
2017	M1E	urban	>2920	ON	F	Positive	Toy	Nov-Dec
2015	N0G	rural	<366	ON	M	Negative	Toy	Sep-Oct
2017	B3L	urban	<366	NS	M	Negative	Sporting	Nov-Dec
2017	N6B	urban	>2920	ON	M	Positive	Terrier	Nov-Dec
2017	B2W	urban	1461-2920	NS	M	Negative	Working	Nov-Dec
2017	B3L	urban	>2920	NS	M	Negative	Toy	Sep-Oct
2017	L8J	urban	1461-2920	ON	F	Positive	Mixed	Nov-Dec
2015	N6B	urban	367-1460	ON	F	Positive	Toy	Nov-Dec
2013	M4K	urban	>2920	ON	M	Negative	Toy	Nov-Dec
2015	N8X	urban	1461-2920	ON	M	Positive	Toy	Sep-Oct
2017	B3M	urban	1461-2920	NS	M	Negative	Mixed	Sep-Oct
2015	M1N	urban	367-1460	ON	M	Negative	Terrier	Nov-Dec
2016	N6B	urban	367-1460	ON	F	Negative	Toy	Nov-Dec
2017	M1R	urban	367-1460	ON	F	Positive	Mixed	Nov-Dec
2014	M3H	urban	367-1460	ON	M	Negative	Toy	Nov-Dec
2016	L1N	urban	1461-2920	ON	M	Negative	Toy	Sep-Oct
2013	N7G	urban	<366	ON	F	Positive	Mixed	Sep-Oct
2017	M4K	urban	>2920	ON	M	Negative	Mixed	Nov-Dec
2017	B2W	urban	1461-2920	NS	F	Negative	Terrier	Sep-Oct
2017	B2W	urban	367-1460	NS	M	Negative	Herding	Sep-Oct
2009	L1G	urban	<366	ON	M	Negative	Toy	Sep-Oct
2013	K0J	rural	367-1460	ON	M	Negative	Herding	Nov-Dec
2014	L6L	urban	<366	ON	M	Positive	Herding	Nov-Dec
2015	N1H	urban	1461-2920	ON	M	Positive	Toy	Nov-Dec
2017	B3M	urban	<366	NS	F	Positive	Working	Nov-Dec
2017	B2W	urban	367-1460	NS	M	Negative	Non-sporting	Sep-Oct
2013	N7G	urban	1461-2920	ON	F	Positive	Terrier	Nov-Dec
2013	L6V	urban	367-1460	ON	M	Negative	Herding	Nov-Dec
2014	M8Z	urban	<366	ON	M	Positive	Non-sporting	Nov-Dec
2017	B3L	urban	1461-2920	NS	F	Negative	Hound	Nov-Dec
2017	B2W	urban	367-1460	NS	F	Positive	Terrier	Sep-Oct
2013	N3T	urban	367-1460	ON	M	Negative	Non-sporting	Nov-Dec
2013	K7R	urban	1461-2920	ON	F	Negative	Toy	Sep-Oct
2016	N8S	urban	367-1460	ON	M	Positive	Mixed	Nov-Dec
2017	B2W	urban	1461-2920	NS	F	Negative	Non-sporting	Nov-Dec
2014	L0L	rural	<366	ON	M	Positive	Toy	Sep-Oct
2013	L7A	urban	>2920	ON	F	Negative	Toy	Nov-Dec
2017	L6H	urban	1461-2920	ON	M	Positive	Herding	Nov-Dec
2013	M4K	urban	>2920	ON	M	Positive	Terrier	Nov-Dec
2017	M1R	urban	1461-2920	ON	M	Positive	Non-sporting	Nov-Dec
2014	L5N	urban	367-1460	ON	F	Negative	Toy	Nov-Dec
2013	N7G	urban	1461-2920	ON	F	Negative	Mixed	Nov-Dec
2014	L1T	urban	1461-2920	ON	M	Negative	Toy	Sep-Oct
2017	L1G	urban	1461-2920	ON	F	Negative	Terrier	Nov-Dec
2017	M4Y	urban	367-1460	ON	M	Negative	Working	Nov-Dec
2013	K0M	rural	1461-2920	ON	F	Positive	Toy	Nov-Dec
2017	B3M	urban	367-1460	NS	F	Negative	Mixed	Sep-Oct
2017	K7R	urban	367-1460	ON	M	Positive	Mixed	Sep-Oct
2017	B2W	urban	>2920	NS	M	Negative	Mixed	Sep-Oct
2017	B3M	urban	367-1460	NS	F	Negative	Herding	Sep-Oct
2017	L5N	urban	>2920	ON	F	Negative	Toy	Nov-Dec
2015	P3E	urban	1461-2920	ON	F	Negative	Toy	Nov-Dec
2013	L7A	urban	>2920	ON	M	Positive	Mixed	Nov-Dec
2013	M4M	urban	367-1460	ON	F	Negative	Herding	Nov-Dec
2013	L1J	urban	1461-2920	ON	M	Negative	Herding	Sep-Oct
2015	K9K	urban	1461-2920	ON	M	Negative	Terrier	Nov-Dec
2013	L9C	urban	367-1460	ON	F	Positive	Non-sporting	Nov-Dec
2013	L6W	urban	1461-2920	ON	M	Negative	Non-sporting	Sep-Oct
2017	L6T	urban	1461-2920	ON	F	Positive	Mixed	Nov-Dec
2014	M5R	urban	1461-2920	ON	M	Negative	Toy	Nov-Dec
2015	M9W	urban	367-1460	ON	F	Positive	Toy	Nov-Dec
2014	M5R	urban	367-1460	ON	M	Negative	Mixed	Nov-Dec
2016	L7R	urban	1461-2920	ON	M	Negative	Terrier	Nov-Dec
2017	N2E	urban	367-1460	ON	F	Negative	Terrier	Sep-Oct
2013	N0B	rural	367-1460	ON	F	Negative	Toy	Sep-Oct
2016	L9T	urban	367-1460	ON	F	Positive	Toy	Nov-Dec
2014	L7E	urban	<366	ON	F	Negative	Toy	Sep-Oct
2017	L0K	rural	367-1460	ON	M	Negative	Mixed	Nov-Dec
2017	M4B	urban	1461-2920	ON	F	Negative	Herding	Nov-Dec
2013	B3M	urban	1461-2920	NS	F	Negative	Herding	Nov-Dec
2017	B2W	urban	>2920	NS	M	Negative	Mixed	Nov-Dec
2017	N8S	urban	<366	ON	M	Negative	Working	Sep-Oct
2017	M9A	urban	1461-2920	ON	F	Positive	Non-sporting	Nov-Dec
2013	B3M	urban	1461-2920	NS	F	Positive	Non-sporting	Nov-Dec
2017	B3Z	urban	1461-2920	NS	M	Positive	Herding	Sep-Oct
2016	M4S	urban	>2920	ON	M	Negative	Toy	Nov-Dec
2017	M1R	urban	367-1460	ON	F	Negative	Herding	Nov-Dec
2015	N1H	urban	1461-2920	ON	M	Negative	Mixed	Nov-Dec
2013	L1H	urban	1461-2920	ON	M	Negative	Herding	Nov-Dec
2017	B3L	urban	1461-2920	NS	F	Positive	Terrier	Sep-Oct
2013	L3Y	urban	1461-2920	ON	M	Negative	Non-sporting	Nov-Dec
2017	B3L	urban	367-1460	NS	M	Negative	Working	Sep-Oct
2016	M6S	urban	1461-2920	ON	M	Negative	Mixed	Nov-Dec
2017	B2W	urban	<366	NS	F	Negative	Working	Nov-Dec
2013	K2A	urban	1461-2920	ON	F	Positive	Terrier	Nov-Dec
2017	M6S	urban	>2920	ON	M	Negative	Herding	Nov-Dec
2017	N3L	urban	367-1460	ON	F	Negative	Mixed	Sep-Oct
2013	M4Y	urban	367-1460	ON	M	Negative	Working	Nov-Dec
2017	B3M	urban	>2920	NS	F	Negative	Terrier	Nov-Dec
2013	L3Y	urban	<366	ON	F	Negative	Non-sporting	Sep-Oct
2017	K2M	urban	>2920	ON	M	Positive	Non-sporting	Nov-Dec
2017	L6H	urban	1461-2920	ON	M	Positive	Terrier	Sep-Oct
2016	L7P	urban	<366	ON	F	Positive	Terrier	Nov-Dec
2017	B3K	urban	>2920	NS	F	Negative	Toy	Sep-Oct
2017	L6H	urban	1461-2920	ON	M	Negative	Hound	Nov-Dec
2014	N3A	urban	1461-2920	ON	F	Negative	Toy	Nov-Dec
2017	K2M	urban	<366	ON	M	Negative	Sporting	Nov-Dec
2013	B0K	rural	1461-2920	NS	F	Negative	Mixed	Nov-Dec
2015	M1S	urban	367-1460	ON	M	Positive	Non-sporting	Nov-Dec
2017	L0A	rural	>2920	ON	M	Negative	Toy	Sep-Oct
2017	L6H	urban	1461-2920	ON	M	Negative	Working	Nov-Dec
2017	M4Y	urban	>2920	ON	M	Negative	Toy	Sep-Oct
2016	L1C	urban	367-1460	ON	M	Negative	Herding	Nov-Dec
2017	B3L	urban	1461-2920	NS	F	Negative	Mixed	Sep-Oct
2014	M3M	urban	1461-2920	ON	M	Negative	Terrier	Nov-Dec
2017	L0A	rural	367-1460	ON	F	Positive	Mixed	Nov-Dec
2014	L6H	urban	367-1460	ON	F	Negative	Toy	Nov-Dec
2013	L2T	urban	1461-2920	ON	F	Negative	Mixed	Nov-Dec
2017	N0B	rural	1461-2920	ON	M	Negative	Mixed	Sep-Oct
2017	N0B	rural	1461-2920	ON	M	Negative	Terrier	Nov-Dec
2017	B2T	urban	>2920	NS	F	Negative	Mixed	Nov-Dec
2017	B3M	urban	367-1460	NS	M	Positive	Sporting	Nov-Dec
2017	M4Y	urban	<366	ON	F	Negative	Herding	Sep-Oct
2017	L5R	urban	1461-2920	ON	M	Negative	Mixed	Sep-Oct
2012	L4C	urban	<366	ON	M	Negative	Toy	Sep-Oct
2013	V5T	urban	367-1460	BC	M	Positive	Toy	Nov-Dec
2015	L6H	urban	367-1460	ON	M	Negative	Toy	Sep-Oct
2014	L5J	urban	>2920	ON	M	Positive	Toy	Nov-Dec
2017	J7K	urban	367-1460	QC	M	Positive	Mixed	Nov-Dec
2017	B4A	urban	367-1460	NS	F	Positive	Herding	Sep-Oct
2017	N0B	rural	>2920	ON	M	Negative	Toy	Nov-Dec
2015	L1C	urban	1461-2920	ON	F	Negative	Toy	Nov-Dec
2014	K8N	urban	1461-2920	ON	M	Negative	Mixed	Nov-Dec
2013	P1B	urban	367-1460	ON	F	Negative	Herding	Nov-Dec
2017	N6J	urban	1461-2920	ON	F	Positive	Terrier	Sep-Oct
2015	L3T	urban	<366	ON	M	Negative	Herding	Sep-Oct
2013	M3H	urban	367-1460	ON	F	Negative	Non-sporting	Nov-Dec
2017	L0K	rural	1461-2920	ON	M	Negative	Mixed	Nov-Dec
2015	N1R	urban	<366	ON	M	Negative	Non-sporting	Sep-Oct
2017	M4M	urban	<366	ON	F	Negative	Working	Nov-Dec
2017	N8X	urban	367-1460	ON	M	Positive	Non-sporting	Sep-Oct
2013	N6B	urban	>2920	ON	M	Negative	Herding	Nov-Dec
2017	L1V	urban	1461-2920	ON	F	Negative	Hound	Nov-Dec
2013	L7C	urban	1461-2920	ON	M	Negative	Terrier	Sep-Oct
2017	K0K	rural	<366	ON	F	Negative	Mixed	Sep-Oct
2017	B2S	urban	1461-2920	NS	M	Negative	Hound	Sep-Oct
2017	M1E	urban	>2920	ON	F	Positive	Toy	Sep-Oct
2017	L3Y	urban	1461-2920	ON	F	Negative	Herding	Nov-Dec
2009	L1M	urban	367-1460	ON	M	Negative	Toy	Sep-Oct
2017	B2W	urban	<366	NS	M	Negative	Sporting	Sep-Oct
2012	M4Y	urban	1461-2920	ON	M	Negative	Toy	Nov-Dec
2014	M5A	urban	367-1460	ON	M	Negative	Herding	Nov-Dec
2017	P1H	urban	1461-2920	ON	F	Positive	Non-sporting	Nov-Dec
2013	G1P	urban	1461-2920	QC	M	Negative	Toy	Sep-Oct
2012	B4V	urban	367-1460	NS	M	Negative	Toy	Nov-Dec
2017	M1C	urban	>2920	ON	M	Negative	Terrier	Sep-Oct
2013	L6H	urban	<366	ON	M	Negative	Sporting	Nov-Dec
2015	K0A	rural	<366	ON	M	Negative	Herding	Nov-Dec
2017	N0B	rural	367-1460	ON	M	Negative	Herding	Nov-Dec
2017	L5G	urban	1461-2920	ON	F	Negative	Mixed	Sep-Oct
2014	B3A	urban	367-1460	NS	F	Negative	Toy	Sep-Oct
2013	N7G	urban	1461-2920	ON	M	Positive	Working	Nov-Dec
2015	N8S	urban	367-1460	ON	F	Negative	Toy	Sep-Oct
2013	L5C	urban	>2920	ON	M	Negative	Toy	Sep-Oct
2013	L6M	urban	<366	ON	F	Positive	Hound	Sep-Oct
2017	B4A	urban	>2920	NS	M	Negative	Non-sporting	Nov-Dec
2013	K0K	rural	1461-2920	ON	M	Positive	Mixed	Sep-Oct
2016	L7A	urban	367-1460	ON	F	Negative	Toy	Sep-Oct
2017	M5R	urban	367-1460	ON	F	Negative	Mixed	Sep-Oct
2015	K1S	urban	1461-2920	ON	M	Negative	Herding	Nov-Dec
2017	B3M	urban	>2920	NS	F	Negative	Terrier	Nov-Dec
2015	M1V	urban	1461-2920	ON	M	Negative	Non-sporting	Nov-Dec
2017	B3L	urban	<366	NS	M	Positive	Sporting	Nov-Dec
2016	L6M	urban	1461-2920	ON	M	Positive	Herding	Nov-Dec
2011	N6K	urban	1461-2920	ON	M	Positive	Toy	Nov-Dec
2013	V8R	urban	<366	BC	M	Negative	Toy	Nov-Dec
2017	M4S	urban	>2920	ON	M	Positive	Mixed	Sep-Oct
2017	M9P	urban	367-1460	ON	F	Negative	Herding	Sep-Oct
2017	L3T	urban	>2920	ON	M	Negative	Terrier	Nov-Dec
2017	B1R	urban	1461-2920	NS	M	Negative	Working	Nov-Dec
2017	L0A	rural	1461-2920	ON	F	Negative	Mixed	Nov-Dec
2014	K9A	urban	1461-2920	ON	F	Positive	Toy	Nov-Dec
2012	L3Y	urban	<366	ON	F	Negative	Toy	Nov-Dec
2017	B2T	urban	1461-2920	NS	M	Negative	Sporting	Nov-Dec
2017	J7V	urban	>2920	QC	M	Negative	Toy	Nov-Dec
2014	L4K	urban	<366	ON	M	Negative	Herding	Sep-Oct
2013	V6J	urban	1461-2920	BC	M	Negative	Toy	Nov-Dec
2015	L1G	urban	1461-2920	ON	M	Negative	Toy	Sep-Oct
2017	B3L	urban	<366	NS	F	Positive	Working	Sep-Oct
2015	M6R	urban	367-1460	ON	M	Negative	Mixed	Sep-Oct
2015	L6H	urban	367-1460	ON	M	Negative	Terrier	Nov-Dec
2009	L7E	urban	<366	ON	M	Negative	Herding	Nov-Dec
2013	L9W	urban	367-1460	ON	M	Positive	Non-sporting	Sep-Oct
2017	B3L	urban	>2920	NS	F	Negative	Mixed	Nov-Dec
2016	L1H	urban	1461-2920	ON	M	Negative	Toy	Sep-Oct
2017	V9T	urban	<366	BC	M	Negative	Mixed	Nov-Dec
2016	N6B	urban	367-1460	ON	M	Negative	Mixed	Sep-Oct
2017	B3L	urban	1461-2920	NS	F	Positive	Herding	Sep-Oct
2016	M5R	urban	367-1460	ON	M	Negative	Terrier	Nov-Dec
2017	K2M	urban	<366	ON	M	Negative	Toy	Jul-Aug
2017	N0J	rural	>2920	ON	M	Negative	Mixed	Nov-Dec
2017	K0A	rural	367-1460	ON	F	Negative	Herding	Nov-Dec
2013	L4A	urban	>2920	ON	F	Negative	Toy	Sep-Oct
2016	H9H	urban	367-1460	QC	M	Positive	Toy	Nov-Dec
2017	B2T	urban	>2920	NS	F	Negative	Herding	Nov-Dec
2017	K0L	rural	367-1460	ON	M	Negative	Hound	Sep-Oct
2017	N7G	urban	1461-2920	ON	M	Negative	Herding	Sep-Oct
2013	L1R	urban	>2920	ON	M	Negative	Terrier	Sep-Oct
2015	P0B	rural	1461-2920	ON	M	Negative	Toy	Nov-Dec
2017	L3R	urban	1461-2920	ON	M	Negative	Non-sporting	Sep-Oct
2011	L1G	urban	<366	ON	F	Negative	Toy	Nov-Dec
2017	L1P	urban	1461-2920	ON	F	Negative	Terrier	Sep-Oct
2014	L6H	urban	<366	ON	M	Positive	Non-sporting	Nov-Dec
2017	L3C	urban	367-1460	ON	M	Negative	Working	Sep-Oct
2014	L4M	urban	367-1460	ON	M	Negative	Terrier	Sep-Oct
2009	L1H	urban	1461-2920	ON	M	Negative	Toy	Sep-Oct
2014	M6S	urban	1461-2920	ON	M	Negative	Herding	Nov-Dec
2016	L6H	urban	367-1460	ON	M	Negative	Mixed	Nov-Dec
2017	N4K	urban	>2920	ON	F	Positive	Terrier	Nov-Dec
2017	L1H	urban	1461-2920	ON	F	Positive	Hound	Nov-Dec
2014	L6H	urban	1461-2920	ON	M	Positive	Non-sporting	Nov-Dec
2017	B2W	urban	>2920	NS	M	Negative	Terrier	Sep-Oct
2017	N0B	rural	1461-2920	ON	M	Positive	Herding	Nov-Dec
2017	P1H	urban	>2920	ON	F	Negative	Toy	Sep-Oct
2015	L6A	urban	1461-2920	ON	F	Negative	Toy	Sep-Oct
2017	B3L	urban	367-1460	NS	F	Positive	Working	Nov-Dec
2013	L9H	urban	>2920	ON	M	Negative	Mixed	Sep-Oct
2015	M1N	urban	367-1460	ON	F	Negative	Terrier	Nov-Dec
2017	J7P	urban	367-1460	QC	M	Negative	Toy	Sep-Oct
2013	L0A	rural	1461-2920	ON	F	Negative	Mixed	Nov-Dec
2017	B3A	urban	>2920	NS	M	Negative	Hound	Nov-Dec
2015	K2C	urban	1461-2920	ON	M	Negative	Terrier	Sep-Oct
2017	K0L	rural	<366	ON	F	Negative	Herding	Sep-Oct
2017	L0K	rural	367-1460	ON	M	Positive	Working	Nov-Dec
2016	N6B	urban	1461-2920	ON	F	Positive	Toy	Sep-Oct
2017	L6H	urban	1461-2920	ON	F	Negative	Mixed	Sep-Oct
2014	K2A	urban	1461-2920	ON	M	Negative	Toy	Sep-Oct
2015	N1R	urban	367-1460	ON	F	Negative	Toy	Sep-Oct
2015	N3A	urban	<366	ON	M	Negative	Working	Nov-Dec
2016	H4P	urban	<366	QC	M	Negative	Toy	Sep-Oct
2017	L7C	urban	367-1460	ON	M	Negative	Working	Nov-Dec
2014	M4Y	urban	367-1460	ON	M	Negative	Mixed	Sep-Oct
2016	L6V	urban	1461-2920	ON	M	Negative	Terrier	Sep-Oct
2017	L4N	urban	>2920	ON	F	Negative	Mixed	Nov-Dec
2017	H8T	urban	1461-2920	QC	F	Negative	Toy	Nov-Dec
2016	L6H	urban	367-1460	ON	F	Negative	Toy	Sep-Oct
2014	H4A	urban	367-1460	QC	M	Positive	Toy	Nov-Dec
2017	P1L	urban	1461-2920	ON	F	Negative	Herding	Sep-Oct
2015	L7K	urban	>2920	ON	M	Positive	Toy	Sep-Oct
2017	N0B	rural	>2920	ON	F	Positive	Toy	Nov-Dec
2016	L4C	urban	1461-2920	ON	M	Negative	Hound	Nov-Dec
2017	M1E	urban	1461-2920	ON	F	Negative	Non-sporting	Sep-Oct
2009	M9C	urban	<366	ON	F	Negative	Toy	Sep-Oct
2017	E1G	urban	<366	Atlan3	M	Negative	Herding	Nov-Dec
2013	P3E	urban	>2920	ON	M	Negative	Mixed	Nov-Dec
2014	N2J	urban	<366	ON	F	Negative	Non-sporting	Nov-Dec
2017	N8W	urban	367-1460	ON	F	Negative	Herding	Sep-Oct
2015	N5P	urban	1461-2920	ON	M	Negative	Mixed	Sep-Oct
2013	K0A	rural	367-1460	ON	M	Positive	Hound	Sep-Oct
2017	L0G	rural	1461-2920	ON	F	Negative	Mixed	Nov-Dec
2015	L4N	urban	1461-2920	ON	M	Negative	Terrier	Nov-Dec
2014	L1E	urban	<366	ON	M	Negative	Hound	Sep-Oct
2017	M4Y	urban	367-1460	ON	F	Negative	Non-sporting	Sep-Oct
2013	M5R	urban	1461-2920	ON	M	Negative	Non-sporting	Sep-Oct
2016	M5A	urban	367-1460	ON	F	Negative	Mixed	Nov-Dec
2016	M6C	urban	1461-2920	ON	M	Negative	Mixed	Sep-Oct
2015	H8T	urban	1461-2920	QC	M	Positive	Toy	Nov-Dec
2013	P1L	urban	1461-2920	ON	F	Positive	Terrier	Sep-Oct
2017	L9G	urban	>2920	ON	M	Negative	Herding	Sep-Oct
2013	M1P	urban	367-1460	ON	M	Negative	Working	Sep-Oct
2017	B3Z	urban	1461-2920	NS	F	Negative	Hound	Sep-Oct
2017	N8S	urban	>2920	ON	M	Negative	Non-sporting	Sep-Oct
2014	B2N	urban	1461-2920	NS	M	Negative	Non-sporting	Sep-Oct
2016	J7P	urban	1461-2920	QC	M	Positive	Toy	Nov-Dec
2015	M1R	urban	>2920	ON	M	Negative	Toy	Nov-Dec
2013	N7G	urban	>2920	ON	F	Negative	Terrier	Nov-Dec
2013	N3T	urban	1461-2920	ON	F	Negative	Hound	Nov-Dec
2017	J4B	urban	367-1460	QC	F	Negative	Toy	Sep-Oct
2017	L9W	urban	<366	ON	M	Negative	Working	Sep-Oct
2017	B4V	urban	>2920	NS	F	Negative	Hound	Nov-Dec
2016	L0E	rural	>2920	ON	M	Negative	Toy	Nov-Dec
2015	L0G	rural	1461-2920	ON	M	Negative	Mixed	Nov-Dec
2014	L1G	urban	1461-2920	ON	F	Negative	Toy	Sep-Oct
2016	L5C	urban	>2920	ON	M	Negative	Toy	Nov-Dec
2017	L6J	urban	<366	ON	M	Negative	Sporting	Sep-Oct
2013	L6L	urban	>2920	ON	F	Negative	Toy	Sep-Oct
2013	J4Y	urban	<366	QC	F	Negative	Mixed	Nov-Dec
2015	M4V	urban	367-1460	ON	M	Negative	Non-sporting	Sep-Oct
2017	L3Z	urban	367-1460	ON	F	Positive	Working	Nov-Dec
2017	B2N	urban	>2920	NS	F	Negative	Herding	Nov-Dec
2015	K2A	urban	1461-2920	ON	M	Positive	Mixed	Nov-Dec
2017	M1J	urban	1461-2920	ON	M	Negative	Working	Sep-Oct
2016	L7P	urban	367-1460	ON	M	Negative	Herding	Sep-Oct
2011	L6V	urban	367-1460	ON	M	Negative	Toy	Sep-Oct
2017	B3Z	urban	>2920	NS	F	Negative	Non-sporting	Nov-Dec
2015	B3M	urban	<366	NS	M	Negative	Working	Sep-Oct
2017	B3L	urban	367-1460	NS	M	Positive	Working	Sep-Oct
2017	N0B	rural	>2920	ON	M	Positive	Herding	Nov-Dec
2016	L4G	urban	367-1460	ON	M	Negative	Non-sporting	Sep-Oct
2017	N0B	rural	367-1460	ON	F	Negative	Mixed	Sep-Oct
2009	K9V	urban	1461-2920	ON	M	Positive	Terrier	Nov-Dec
2013	M5R	urban	1461-2920	ON	F	Negative	Mixed	Sep-Oct
2015	M4J	urban	<366	ON	F	Negative	Mixed	Sep-Oct
2017	L7A	urban	>2920	ON	M	Negative	Herding	Nov-Dec
2017	N0B	rural	1461-2920	ON	M	Negative	Terrier	Sep-Oct
2017	B3M	urban	>2920	NS	F	Positive	Mixed	Sep-Oct
2017	B3L	urban	367-1460	NS	M	Positive	Sporting	Sep-Oct
2017	M1R	urban	>2920	ON	M	Negative	Non-sporting	Nov-Dec
2017	B3G	urban	<366	NS	F	Negative	Sporting	Nov-Dec
2013	K4B	urban	>2920	ON	F	Negative	Mixed	Nov-Dec
2013	L7A	urban	367-1460	ON	M	Positive	Sporting	Nov-Dec
2016	L3C	urban	<366	ON	F	Negative	Mixed	Sep-Oct
2013	N0B	rural	367-1460	ON	M	Negative	Mixed	Sep-Oct
2014	L7T	urban	>2920	ON	M	Negative	Toy	Sep-Oct
2017	M8Z	urban	>2920	ON	F	Positive	Terrier	Nov-Dec
2017	B2B	urban	1461-2920	NS	F	Negative	Working	Nov-Dec
2013	L5C	urban	1461-2920	ON	F	Negative	Herding	Sep-Oct
2015	N2P	urban	1461-2920	ON	F	Negative	Terrier	Nov-Dec
2017	L0K	rural	<366	ON	M	Negative	Sporting	Nov-Dec
2013	N0H	rural	>2920	ON	F	Negative	Toy	Nov-Dec
2015	K0C	rural	367-1460	ON	M	Negative	Non-sporting	Nov-Dec
2015	P3A	urban	367-1460	ON	M	Negative	Herding	Nov-Dec
2013	B3Z	urban	>2920	NS	M	Positive	Mixed	Sep-Oct
2013	M9C	urban	367-1460	ON	F	Positive	Hound	Sep-Oct
2010	L3Y	urban	<366	ON	M	Negative	Toy	Sep-Oct
2014	L3R	urban	367-1460	ON	F	Negative	Mixed	Nov-Dec
2015	M9W	urban	1461-2920	ON	F	Negative	Toy	Sep-Oct
2017	L2G	urban	1461-2920	ON	M	Negative	Working	Nov-Dec
2014	L5L	urban	1461-2920	ON	M	Positive	Mixed	Sep-Oct
2013	K6V	urban	367-1460	ON	F	Negative	Herding	Sep-Oct
2009	K7K	urban	1461-2920	ON	M	Negative	Mixed	Nov-Dec
2017	N3L	urban	1461-2920	ON	M	Negative	Sporting	Nov-Dec
2017	V4V	urban	367-1460	BC	M	Negative	Terrier	Nov-Dec
2015	L4A	urban	>2920	ON	F	Negative	Toy	Nov-Dec
2016	L4W	urban	1461-2920	ON	F	Negative	Toy	Sep-Oct
2017	K0L	rural	1461-2920	ON	M	Negative	Mixed	Sep-Oct
2014	G1P	urban	1461-2920	QC	M	Positive	Toy	Nov-Dec
2017	B3M	urban	367-1460	NS	M	Negative	Sporting	Nov-Dec
2015	L1E	urban	>2920	ON	M	Negative	Terrier	Nov-Dec
2017	K4R	urban	1461-2920	ON	F	Negative	Hound	Sep-Oct
2015	B3M	urban	>2920	NS	M	Negative	Toy	Sep-Oct
2013	L1E	urban	>2920	ON	M	Positive	Non-sporting	Sep-Oct
2017	L4A	urban	>2920	ON	F	Negative	Mixed	Nov-Dec
2014	L6H	urban	>2920	ON	M	Positive	Toy	Nov-Dec
2015	N3A	urban	1461-2920	ON	F	Positive	Mixed	Nov-Dec
2012	K7R	urban	367-1460	ON	F	Negative	Toy	Nov-Dec
2017	K6V	urban	1461-2920	ON	F	Negative	Herding	Sep-Oct
2016	M4B	urban	>2920	ON	M	Positive	Terrier	Nov-Dec
2012	K7R	urban	1461-2920	ON	M	Negative	Toy	Sep-Oct
2013	L3T	urban	1461-2920	ON	M	Negative	Hound	Sep-Oct
2011	M1P	urban	<366	ON	M	Negative	Non-sporting	Nov-Dec
2013	N2M	urban	<366	ON	M	Negative	Sporting	Sep-Oct
2014	N6J	urban	1461-2920	ON	M	Negative	Mixed	Nov-Dec
2017	M4S	urban	>2920	ON	F	Negative	Herding	Nov-Dec
2009	L7E	urban	367-1460	ON	M	Negative	Herding	Nov-Dec
2017	K0K	rural	1461-2920	ON	F	Positive	Terrier	Sep-Oct
2016	N0K	rural	1461-2920	ON	F	Negative	Toy	Nov-Dec
2017	M5R	urban	>2920	ON	F	Negative	Non-sporting	Nov-Dec
2009	N2B	urban	367-1460	ON	M	Negative	Non-sporting	Nov-Dec
2013	L6X	urban	1461-2920	ON	M	Positive	Working	Sep-Oct
2010	N7L	urban	1461-2920	ON	M	Negative	Toy	Nov-Dec
2017	B3M	urban	>2920	NS	M	Negative	Herding	Sep-Oct
2017	M4L	urban	>2920	ON	M	Negative	Hound	Sep-Oct
2013	K0M	rural	>2920	ON	M	Positive	Herding	Nov-Dec
2017	K9A	urban	367-1460	ON	M	Negative	Toy	Jul-Aug
2017	L0P	rural	1461-2920	ON	F	Negative	Hound	Nov-Dec
2015	L7P	urban	>2920	ON	M	Negative	Mixed	Nov-Dec
2013	L0G	rural	>2920	ON	M	Negative	Non-sporting	Nov-Dec
2015	L7J	urban	367-1460	ON	F	Negative	Herding	Nov-Dec
2016	N0L	rural	<366	ON	M	Negative	Non-sporting	Sep-Oct
2017	K2M	urban	<366	ON	F	Negative	Sporting	Nov-Dec
2015	N8S	urban	1461-2920	ON	M	Negative	Herding	Sep-Oct
2017	B2W	urban	>2920	NS	F	Negative	Terrier	Sep-Oct
2017	L0A	rural	>2920	ON	F	Positive	Toy	Sep-Oct
2009	N0G	rural	367-1460	ON	M	Negative	Toy	Sep-Oct
2015	L9W	urban	1461-2920	ON	M	Negative	Non-sporting	Sep-Oct
2017	L0K	rural	1461-2920	ON	F	Positive	Non-sporting	Nov-Dec
2017	N3T	urban	1461-2920	ON	F	Negative	Working	Nov-Dec
2016	L7P	urban	>2920	ON	M	Negative	Mixed	Nov-Dec
2011	N2B	urban	367-1460	ON	F	Negative	Toy	Nov-Dec
2013	K9A	urban	>2920	ON	F	Negative	Terrier	Nov-Dec
2014	L4A	urban	367-1460	ON	M	Negative	Herding	Nov-Dec
2011	L5N	urban	1461-2920	ON	M	Positive	Toy	Sep-Oct
2017	B3M	urban	>2920	NS	F	Negative	Hound	Nov-Dec
2013	G5C	urban	367-1460	QC	M	Negative	Mixed	Sep-Oct
2017	M1E	urban	>2920	ON	M	Negative	Terrier	Sep-Oct
2016	L7K	urban	367-1460	ON	M	Positive	Hound	Sep-Oct
2016	L9P	urban	1461-2920	ON	M	Negative	Non-sporting	Sep-Oct
2013	N0H	rural	1461-2920	ON	M	Negative	Working	Nov-Dec
2014	K7C	urban	1461-2920	ON	F	Negative	Toy	Sep-Oct
2017	L4N	urban	367-1460	ON	F	Negative	Working	Nov-Dec
2016	B2W	urban	367-1460	NS	M	Negative	Non-sporting	Sep-Oct
2014	P3A	urban	367-1460	ON	F	Negative	Terrier	Nov-Dec
2015	B3M	urban	1461-2920	NS	F	Negative	Herding	Nov-Dec
2017	N2B	urban	>2920	ON	M	Negative	Hound	Nov-Dec
2014	K7L	urban	>2920	ON	F	Positive	Toy	Nov-Dec
2013	L1E	urban	1461-2920	ON	M	Negative	Sporting	Nov-Dec
2017	L4A	urban	>2920	ON	M	Negative	Working	Nov-Dec
2017	B2W	urban	>2920	NS	F	Positive	Mixed	Sep-Oct
2014	M1E	urban	>2920	ON	M	Negative	Terrier	Nov-Dec
2017	J1K	urban	1461-2920	QC	M	Negative	Terrier	Nov-Dec
2015	L7J	urban	1461-2920	ON	M	Positive	Non-sporting	Nov-Dec
2014	M2N	urban	1461-2920	ON	F	Negative	Mixed	Nov-Dec
2013	L7A	urban	>2920	ON	F	Negative	Mixed	Nov-Dec
2010	M4B	urban	<366	ON	M	Positive	Terrier	Nov-Dec
2017	L0J	rural	>2920	ON	M	Negative	Terrier	Nov-Dec
2017	V6M	urban	1461-2920	BC	F	Negative	Toy	Nov-Dec
2016	L1S	urban	1461-2920	ON	M	Negative	Herding	Nov-Dec
2015	K6V	urban	1461-2920	ON	F	Negative	Terrier	Nov-Dec
2017	P3E	urban	>2920	ON	M	Negative	Mixed	Sep-Oct
2017	N0H	rural	367-1460	ON	F	Negative	Non-sporting	Sep-Oct
2011	N2M	urban	367-1460	ON	M	Negative	Mixed	Nov-Dec
2016	M1E	urban	1461-2920	ON	M	Negative	Non-sporting	Nov-Dec
2013	L1C	urban	1461-2920	ON	F	Negative	Non-sporting	Sep-Oct
2014	K7V	urban	367-1460	ON	F	Negative	Mixed	Nov-Dec
2017	B3Z	urban	1461-2920	NS	M	Negative	Sporting	Nov-Dec
2013	N4G	urban	>2920	ON	F	Positive	Herding	Nov-Dec
2013	N0C	rural	1461-2920	ON	F	Negative	Terrier	Sep-Oct
2016	N7G	urban	1461-2920	ON	F	Positive	Terrier	Nov-Dec
2017	H9H	urban	>2920	QC	M	Negative	Toy	Nov-Dec
2016	P1L	urban	367-1460	ON	M	Negative	Working	Nov-Dec
2013	N6B	urban	>2920	ON	M	Positive	Hound	Sep-Oct
2009	K4A	urban	367-1460	ON	F	Positive	Toy	Sep-Oct
2015	L6J	urban	>2920	ON	F	Negative	Toy	Nov-Dec
2013	L6H	urban	367-1460	ON	M	Negative	Toy	Jul-Aug
2017	B3M	urban	<366	NS	F	Negative	Sporting	Sep-Oct
2016	K0C	rural	367-1460	ON	M	Negative	Mixed	Sep-Oct
2014	L4N	urban	>2920	ON	M	Negative	Mixed	Nov-Dec
2012	M5V	urban	1461-2920	ON	F	Negative	Toy	Nov-Dec
2014	M1E	urban	367-1460	ON	F	Positive	Herding	Nov-Dec
2017	V5M	urban	>2920	BC	M	Negative	Toy	Nov-Dec
2014	M6C	urban	1461-2920	ON	M	Negative	Herding	Sep-Oct
2017	L4G	urban	>2920	ON	F	Negative	Terrier	Sep-Oct
2017	N2P	urban	1461-2920	ON	F	Positive	Hound	Sep-Oct
2012	L1C	urban	1461-2920	ON	M	Negative	Terrier	Nov-Dec
2013	P0B	rural	1461-2920	ON	F	Negative	Herding	Nov-Dec
2016	L6H	urban	>2920	ON	F	Negative	Toy	Nov-Dec
2014	M4Y	urban	1461-2920	ON	M	Positive	Non-sporting	Sep-Oct
2017	N0B	rural	>2920	ON	M	Negative	Mixed	Nov-Dec
2009	L7E	urban	1461-2920	ON	M	Negative	Herding	Nov-Dec
2017	L0J	rural	1461-2920	ON	M	Negative	Herding	Sep-Oct
2017	M1E	urban	>2920	ON	F	Negative	Hound	Nov-Dec
2009	L9P	urban	1461-2920	ON	M	Negative	Non-sporting	Nov-Dec
2013	J6E	urban	<366	QC	M	Negative	Working	Nov-Dec
2017	B2S	urban	367-1460	NS	F	Negative	Working	Sep-Oct
2016	K0M	rural	<366	ON	F	Negative	Herding	Nov-Dec
2011	N0B	rural	<366	ON	F	Negative	Toy	Nov-Dec
2015	M1C	urban	367-1460	ON	F	Negative	Terrier	Sep-Oct
2013	L2A	urban	>2920	ON	M	Negative	Terrier	Sep-Oct
2017	M1H	urban	1461-2920	ON	M	Negative	Toy	Jul-Aug
2015	N0B	rural	367-1460	ON	M	Negative	Mixed	Nov-Dec
2017	M4K	urban	>2920	ON	F	Negative	Herding	Nov-Dec
2017	N0B	rural	1461-2920	ON	F	Negative	Terrier	Sep-Oct
2013	L1G	urban	367-1460	ON	F	Positive	Working	Nov-Dec
2012	L5J	urban	>2920	ON	M	Negative	Toy	Nov-Dec
2017	K9A	urban	>2920	ON	F	Negative	Non-sporting	Nov-Dec
2015	L6E	urban	1461-2920	ON	F	Negative	Non-sporting	Nov-Dec
2013	E1E	urban	>2920	Atlan3	M	Negative	Toy	Nov-Dec
2017	N1R	urban	367-1460	ON	M	Negative	Working	Sep-Oct
2014	K0L	rural	1461-2920	ON	M	Negative	Herding	Nov-Dec
2015	K6V	urban	1461-2920	ON	M	Negative	Hound	Sep-Oct
2016	N3L	urban	1461-2920	ON	F	Positive	Herding	Nov-Dec
2011	N6K	urban	1461-2920	ON	F	Negative	Toy	Nov-Dec
2017	L6S	urban	>2920	ON	F	Negative	Mixed	Sep-Oct
2009	L4A	urban	367-1460	ON	M	Negative	Mixed	Sep-Oct
2017	L2E	urban	367-1460	ON	M	Negative	Sporting	Sep-Oct
2017	H4L	urban	1461-2920	QC	F	Positive	Toy	Sep-Oct
2013	M4B	urban	>2920	ON	M	Negative	Working	Nov-Dec
2015	K7G	urban	367-1460	ON	F	Negative	Herding	Nov-Dec
2017	E8S	urban	1461-2920	Atlan3	F	Negative	Toy	Nov-Dec
2016	L5B	urban	367-1460	ON	F	Negative	Hound	Nov-Dec
2012	L4G	urban	1461-2920	ON	M	Negative	Mixed	Nov-Dec
2016	L5A	urban	1461-2920	ON	F	Negative	Non-sporting	Nov-Dec
2014	H8T	urban	367-1460	QC	M	Negative	Toy	Sep-Oct
2017	H8T	urban	367-1460	QC	F	Negative	Terrier	Nov-Dec
2013	J7Y	urban	1461-2920	QC	M	Negative	Mixed	Sep-Oct
2014	L4A	urban	1461-2920	ON	M	Negative	Non-sporting	Nov-Dec
2016	L5M	urban	1461-2920	ON	M	Positive	Hound	Sep-Oct
2011	M1P	urban	1461-2920	ON	M	Negative	Terrier	Nov-Dec
2017	V9M	urban	367-1460	BC	M	Negative	Herding	Nov-Dec
2013	V6J	urban	<366	BC	M	Negative	Terrier	Nov-Dec
2015	B4V	urban	1461-2920	NS	F	Negative	Terrier	Sep-Oct
2017	B2W	urban	1461-2920	NS	F	Negative	Sporting	Nov-Dec
2017	H9P	urban	>2920	QC	F	Negative	Toy	Nov-Dec
2017	K1Z	urban	1461-2920	ON	F	Negative	Working	Nov-Dec
2014	L1C	urban	1461-2920	ON	F	Negative	Terrier	Nov-Dec
2015	L5L	urban	>2920	ON	M	Negative	Herding	Nov-Dec
2015	N6H	urban	367-1460	ON	F	Negative	Mixed	Sep-Oct
2016	N3R	urban	367-1460	ON	F	Negative	Non-sporting	Nov-Dec
2016	L0A	rural	1461-2920	ON	F	Positive	Toy	Sep-Oct
2015	L9B	urban	1461-2920	ON	M	Negative	Terrier	Sep-Oct
2014	K0M	rural	1461-2920	ON	M	Negative	Toy	Sep-Oct
2017	B3G	urban	367-1460	NS	F	Negative	Sporting	Nov-Dec
2017	G8V	urban	1461-2920	QC	F	Negative	Mixed	Nov-Dec
2017	V6T	urban	<366	BC	F	Negative	Mixed	Nov-Dec
2016	L1E	urban	>2920	ON	M	Negative	Herding	Nov-Dec
2016	L7K	urban	367-1460	ON	F	Negative	Mixed	Sep-Oct
2011	L9H	urban	>2920	ON	M	Negative	Toy	Nov-Dec
2014	N1H	urban	367-1460	ON	M	Negative	Mixed	Sep-Oct
2017	B3Z	urban	>2920	NS	M	Negative	Working	Nov-Dec
2015	H7K	urban	1461-2920	QC	M	Negative	Toy	Sep-Oct
2016	K2K	urban	>2920	ON	M	Negative	Non-sporting	Nov-Dec
2017	K0K	rural	>2920	ON	F	Negative	Mixed	Nov-Dec
2009	L0P	rural	367-1460	ON	M	Positive	Mixed	Nov-Dec
2016	M4M	urban	1461-2920	ON	M	Positive	Terrier	Sep-Oct
2014	L3R	urban	>2920	ON	F	Negative	Toy	Nov-Dec
2015	L7N	urban	<366	ON	M	Negative	Sporting	Nov-Dec
2010	L1N	urban	367-1460	ON	M	Positive	Toy	Sep-Oct
2017	M1R	urban	367-1460	ON	M	Negative	Sporting	Nov-Dec
2017	P1B	urban	<366	ON	M	Negative	Terrier	Jul-Aug
2013	M4K	urban	<366	ON	F	Negative	Working	Sep-Oct
2017	L0A	rural	1461-2920	ON	F	Negative	Non-sporting	Sep-Oct
2015	L8J	urban	1461-2920	ON	M	Negative	Working	Nov-Dec
2016	H4W	urban	1461-2920	QC	M	Negative	Toy	Sep-Oct
2015	L4C	urban	>2920	ON	M	Negative	Toy	Sep-Oct
2011	N6K	urban	1461-2920	ON	M	Negative	Mixed	Nov-Dec
2016	L3Y	urban	1461-2920	ON	M	Positive	Hound	Nov-Dec
2013	N7G	urban	>2920	ON	F	Positive	Terrier	Sep-Oct
2016	N4G	urban	<366	ON	M	Negative	Sporting	Nov-Dec
2013	L9W	urban	<366	ON	M	Negative	Toy	Jul-Aug
2015	K0M	rural	367-1460	ON	F	Negative	Mixed	Nov-Dec
2014	P1L	urban	1461-2920	ON	F	Negative	Mixed	Nov-Dec
2015	K0C	rural	1461-2920	ON	M	Negative	Mixed	Sep-Oct
2016	L4C	urban	1461-2920	ON	M	Negative	Working	Nov-Dec
2016	L6V	urban	>2920	ON	M	Negative	Toy	Sep-Oct
2017	J7Y	urban	>2920	QC	M	Negative	Mixed	Nov-Dec
2017	J3H	urban	367-1460	QC	F	Positive	Herding	Nov-Dec
2017	L1V	urban	367-1460	ON	F	Negative	Working	Sep-Oct
2009	L6C	urban	1461-2920	ON	F	Negative	Toy	Sep-Oct
2017	E3A	urban	1461-2920	Atlan3	M	Negative	Herding	Nov-Dec
2016	K0C	rural	1461-2920	ON	M	Negative	Mixed	Sep-Oct
2014	N4G	urban	1461-2920	ON	F	Negative	Herding	Nov-Dec
2013	N4G	urban	>2920	ON	F	Positive	Herding	Nov-Dec
2014	N8X	urban	<366	ON	M	Negative	Working	Sep-Oct
2016	N5V	urban	1461-2920	ON	M	Negative	Mixed	Sep-Oct
2015	H4A	urban	1461-2920	QC	M	Negative	Toy	Nov-Dec
2014	L6J	urban	1461-2920	ON	F	Negative	Non-sporting	Nov-Dec
2009	L5N	urban	1461-2920	ON	M	Negative	Terrier	Sep-Oct
2013	L7C	urban	>2920	ON	F	Negative	Non-sporting	Nov-Dec
2017	M4K	urban	>2920	ON	M	Negative	Herding	Sep-Oct
2017	L9T	urban	<366	ON	M	Negative	Mixed	Jul-Aug
2017	M1S	urban	>2920	ON	M	Negative	Non-sporting	Sep-Oct
2013	N0H	rural	>2920	ON	F	Negative	Terrier	Nov-Dec
2013	N0L	rural	1461-2920	ON	F	Negative	Hound	Nov-Dec
2011	P3E	urban	367-1460	ON	M	Negative	Non-sporting	Nov-Dec
2017	B2W	urban	<366	NS	F	Negative	Sporting	Sep-Oct
2012	N1G	urban	1461-2920	ON	F	Negative	Toy	Nov-Dec
2013	L4G	urban	>2920	ON	F	Negative	Mixed	Sep-Oct
2013	L1T	urban	367-1460	ON	M	Positive	Sporting	Sep-Oct
2017	M1R	urban	>2920	ON	F	Positive	Terrier	Sep-Oct
2015	L6H	urban	1461-2920	ON	F	Negative	Terrier	Sep-Oct
2015	N0G	rural	<366	ON	F	Negative	Herding	Nov-Dec
2015	K6V	urban	367-1460	ON	M	Negative	Herding	Sep-Oct
2009	L3R	urban	>2920	ON	M	Negative	Toy	Sep-Oct
2017	J1K	urban	367-1460	QC	M	Negative	Terrier	Sep-Oct
2012	N1H	urban	<366	ON	M	Negative	Non-sporting	Sep-Oct
2014	N1H	urban	>2920	ON	M	Negative	Herding	Nov-Dec
2014	L5N	urban	367-1460	ON	F	Negative	Mixed	Sep-Oct
2011	L0M	rural	367-1460	ON	M	Negative	Toy	Sep-Oct
2017	B4A	urban	367-1460	NS	M	Positive	Mixed	Jul-Aug
2017	L3Y	urban	>2920	ON	F	Negative	Hound	Nov-Dec
2017	L6V	urban	1461-2920	ON	M	Negative	Working	Sep-Oct
2016	L6H	urban	367-1460	ON	M	Negative	Herding	Sep-Oct
2014	M1E	urban	1461-2920	ON	M	Negative	Terrier	Sep-Oct
2017	N4K	urban	367-1460	ON	F	Negative	Sporting	Nov-Dec
2016	L6V	urban	<366	ON	F	Negative	Working	Nov-Dec
2017	N0B	rural	>2920	ON	M	Positive	Herding	Nov-Dec
2016	L6V	urban	367-1460	ON	M	Negative	Non-sporting	Sep-Oct
2009	L7G	urban	1461-2920	ON	M	Negative	Mixed	Sep-Oct
2013	G8T	urban	1461-2920	QC	F	Negative	Mixed	Nov-Dec
2015	K4B	urban	>2920	ON	F	Negative	Toy	Sep-Oct
2015	M8X	urban	1461-2920	ON	F	Negative	Herding	Nov-Dec
2017	L3Z	urban	<366	ON	M	Negative	Toy	Jan-Feb
2016	L3V	urban	1461-2920	ON	F	Negative	Hound	Nov-Dec
2017	N0B	rural	>2920	ON	M	Negative	Non-sporting	Nov-Dec
2017	B3L	urban	367-1460	NS	M	Negative	Sporting	Sep-Oct
2014	L3Y	urban	1461-2920	ON	M	Negative	Hound	Nov-Dec
2015	K1C	urban	367-1460	ON	F	Positive	Hound	Nov-Dec
2015	L9L	urban	1461-2920	ON	F	Positive	Non-sporting	Nov-Dec
2017	J8Y	urban	367-1460	QC	M	Negative	Working	Nov-Dec
2017	A1N	urban	<366	Atlan3	F	Negative	Herding	Nov-Dec
2017	V8X	urban	1461-2920	BC	M	Negative	Herding	Nov-Dec
2013	K0K	rural	>2920	ON	F	Negative	Mixed	Nov-Dec
2013	V6J	urban	367-1460	BC	M	Negative	Toy	Sep-Oct
2015	L6E	urban	>2920	ON	M	Negative	Terrier	Sep-Oct
2017	V9T	urban	1461-2920	BC	M	Negative	Non-sporting	Nov-Dec
2016	M8V	urban	>2920	ON	F	Negative	Toy	Sep-Oct
2016	L7C	urban	1461-2920	ON	F	Negative	Herding	Nov-Dec
2013	L9W	urban	367-1460	ON	M	Negative	Sporting	Nov-Dec
2017	K2S	urban	>2920	ON	F	Negative	Mixed	Sep-Oct
2014	L2S	urban	1461-2920	ON	M	Negative	Working	Nov-Dec
2015	K0L	rural	367-1460	ON	M	Negative	Herding	Nov-Dec
2014	N1R	urban	>2920	ON	M	Negative	Toy	Sep-Oct
2017	N1R	urban	<366	ON	M	Negative	Toy	May-Jun
2015	L6X	urban	1461-2920	ON	F	Negative	Mixed	Sep-Oct
2016	M6K	urban	1461-2920	ON	F	Positive	Non-sporting	Nov-Dec
2016	K1K	urban	>2920	ON	M	Positive	Terrier	Sep-Oct
2015	B2V	urban	>2920	NS	M	Negative	Herding	Nov-Dec
2017	H8T	urban	367-1460	QC	M	Negative	Mixed	Sep-Oct
2017	B3Z	urban	1461-2920	NS	F	Positive	Sporting	Nov-Dec
2017	L0K	rural	1461-2920	ON	M	Positive	Working	Nov-Dec
2014	K0K	rural	1461-2920	ON	M	Negative	Mixed	Sep-Oct
2017	J4P	urban	>2920	QC	F	Negative	Toy	Nov-Dec
2016	L0L	rural	367-1460	ON	M	Negative	Herding	Nov-Dec
2016	L4A	urban	1461-2920	ON	F	Positive	Mixed	Sep-Oct
2015	H1K	urban	1461-2920	QC	F	Negative	Toy	Nov-Dec
2013	V9T	urban	1461-2920	BC	F	Negative	Toy	Nov-Dec
2014	L6M	urban	1461-2920	ON	M	Positive	Mixed	Sep-Oct
2017	L1V	urban	>2920	ON	F	Negative	Herding	Sep-Oct
2013	G1P	urban	>2920	QC	M	Negative	Mixed	Nov-Dec
2013	L0R	rural	367-1460	ON	F	Negative	Non-sporting	Sep-Oct
2016	M4S	urban	>2920	ON	M	Negative	Hound	Nov-Dec
2017	K0M	rural	1461-2920	ON	M	Negative	Sporting	Nov-Dec
2017	V3A	urban	1461-2920	BC	M	Negative	Toy	Sep-Oct
2017	N1G	urban	>2920	ON	F	Negative	Non-sporting	Sep-Oct
2017	V2V	urban	367-1460	BC	M	Negative	Mixed	Sep-Oct
2017	N3T	urban	1461-2920	ON	M	Negative	Sporting	Nov-Dec
2012	L3Y	urban	1461-2920	ON	M	Negative	Non-sporting	Nov-Dec
2013	N0J	rural	>2920	ON	M	Negative	Herding	Sep-Oct
2016	N6J	urban	367-1460	ON	F	Negative	Mixed	Sep-Oct
2015	N6B	urban	>2920	ON	M	Negative	Mixed	Sep-Oct
2013	L1E	urban	>2920	ON	M	Negative	Herding	Sep-Oct
2015	L3R	urban	>2920	ON	M	Negative	Terrier	Nov-Dec
2015	N0M	rural	1461-2920	ON	F	Negative	Mixed	Nov-Dec
2017	N8X	urban	<366	ON	F	Negative	Sporting	Sep-Oct
2013	L3R	urban	<366	ON	M	Negative	Mixed	Jul-Aug
2015	M1R	urban	367-1460	ON	F	Negative	Non-sporting	Sep-Oct
2013	M1E	urban	>2920	ON	M	Negative	Non-sporting	Sep-Oct
2017	K2S	urban	1461-2920	ON	F	Negative	Working	Sep-Oct
2015	H7V	urban	>2920	QC	M	Positive	Toy	Nov-Dec
2014	L4Y	urban	1461-2920	ON	F	Positive	Terrier	Sep-Oct
2011	N5X	urban	367-1460	ON	F	Negative	Toy	Sep-Oct
2016	P3A	urban	>2920	ON	M	Negative	Terrier	Nov-Dec
2013	L6H	urban	>2920	ON	F	Negative	Terrier	Sep-Oct
2012	L1G	urban	1461-2920	ON	M	Negative	Toy	Sep-Oct
2017	J8M	urban	1461-2920	QC	F	Negative	Non-sporting	Nov-Dec
2017	B3M	urban	>2920	NS	F	Negative	Hound	Sep-Oct
2012	L4J	urban	367-1460	ON	M	Negative	Mixed	Sep-Oct
2016	P2B	urban	367-1460	ON	F	Negative	Non-sporting	Sep-Oct
2014	L1M	urban	<366	ON	F	Negative	Working	Nov-Dec
2014	L6H	urban	367-1460	ON	M	Negative	Non-sporting	Sep-Oct
2009	K9V	urban	1461-2920	ON	F	Negative	Terrier	Nov-Dec
2017	N0B	rural	>2920	ON	F	Negative	Non-sporting	Nov-Dec
2016	J7Z	urban	>2920	QC	M	Negative	Toy	Nov-Dec
2014	L6H	urban	1461-2920	ON	F	Negative	Hound	Nov-Dec
2017	J4Y	urban	367-1460	QC	F	Positive	Herding	Nov-Dec
2017	B0P	rural	>2920	NS	M	Positive	Herding	Sep-Oct
2017	L0A	rural	>2920	ON	M	Positive	Hound	Sep-Oct
2015	V6J	urban	<366	BC	M	Negative	Mixed	Nov-Dec
2013	L4A	urban	1461-2920	ON	M	Negative	Working	Sep-Oct
2011	N5X	urban	1461-2920	ON	M	Negative	Herding	Nov-Dec
2017	L0A	rural	367-1460	ON	M	Negative	Toy	Jul-Aug
2017	M6J	urban	>2920	ON	M	Positive	Hound	Sep-Oct
2015	L0G	rural	>2920	ON	M	Negative	Mixed	Nov-Dec
2013	P0H	rural	>2920	ON	M	Negative	Herding	Nov-Dec
2017	L1C	urban	367-1460	ON	M	Negative	Toy	Jul-Aug
2014	M4K	urban	>2920	ON	F	Negative	Toy	Sep-Oct
2014	L4A	urban	1461-2920	ON	F	Positive	Herding	Nov-Dec
2013	K7H	urban	1461-2920	ON	M	Positive	Sporting	Sep-Oct
2017	L0K	rural	<366	ON	F	Negative	Sporting	Nov-Dec
2016	G8T	urban	1461-2920	QC	M	Positive	Mixed	Nov-Dec
2015	N1H	urban	>2920	ON	M	Negative	Mixed	Nov-Dec
2014	L7E	urban	367-1460	ON	F	Negative	Hound	Nov-Dec
2014	L4A	urban	1461-2920	ON	F	Negative	Non-sporting	Nov-Dec
2013	B3M	urban	367-1460	NS	M	Negative	Sporting	Sep-Oct
2017	K9A	urban	>2920	ON	M	Negative	Working	Sep-Oct
2014	L3T	urban	>2920	ON	M	Negative	Terrier	Sep-Oct
2015	N4G	urban	1461-2920	ON	M	Negative	Herding	Sep-Oct
2017	N0B	rural	1461-2920	ON	F	Positive	Working	Nov-Dec
2016	L0A	rural	>2920	ON	M	Negative	Mixed	Nov-Dec
2017	J4B	urban	>2920	QC	M	Negative	Non-sporting	Nov-Dec
2017	E2M	urban	1461-2920	Atlan3	M	Positive	Mixed	Sep-Oct
2015	N1R	urban	1461-2920	ON	M	Negative	Non-sporting	Sep-Oct
2014	L1W	urban	1461-2920	ON	F	Negative	Mixed	Sep-Oct
2013	J0S	rural	1461-2920	QC	M	Negative	Toy	Sep-Oct
2009	M4M	urban	>2920	ON	M	Negative	Terrier	Nov-Dec
2013	K9A	urban	>2920	ON	F	Positive	Mixed	Sep-Oct
2014	L3M	urban	>2920	ON	M	Negative	Hound	Nov-Dec
2016	L1G	urban	1461-2920	ON	M	Negative	Herding	Sep-Oct
2017	L1V	urban	1461-2920	ON	F	Positive	Sporting	Nov-Dec
2011	M9N	urban	367-1460	ON	M	Negative	Mixed	Sep-Oct
2014	B3M	urban	>2920	NS	M	Negative	Non-sporting	Nov-Dec
2016	N5V	urban	1461-2920	ON	M	Positive	Non-sporting	Sep-Oct
2017	N8S	urban	<366	ON	M	Negative	Herding	Jul-Aug
2014	L4A	urban	367-1460	ON	F	Positive	Mixed	Sep-Oct
2017	B4C	urban	>2920	NS	F	Negative	Working	Nov-Dec
2017	B4A	urban	1461-2920	NS	M	Negative	Sporting	Sep-Oct
2015	L9H	urban	>2920	ON	F	Negative	Terrier	Nov-Dec
2017	M4W	urban	<366	ON	M	Positive	Non-sporting	Jul-Aug
2015	M5R	urban	1461-2920	ON	F	Negative	Hound	Nov-Dec
2017	H8T	urban	1461-2920	QC	M	Negative	Working	Nov-Dec
2017	J8V	urban	>2920	QC	M	Negative	Toy	Sep-Oct
2013	N0N	rural	1461-2920	ON	M	Negative	Sporting	Nov-Dec
2016	L8J	urban	367-1460	ON	M	Negative	Working	Sep-Oct
2017	M1R	urban	367-1460	ON	F	Positive	Sporting	Nov-Dec
2009	L0G	rural	<366	ON	M	Negative	Herding	Sep-Oct
2013	N6H	urban	1461-2920	ON	M	Positive	Sporting	Nov-Dec
2015	P0B	rural	1461-2920	ON	M	Negative	Herding	Nov-Dec
2015	L6M	urban	>2920	ON	F	Positive	Toy	Sep-Oct
2013	L0R	rural	1461-2920	ON	F	Negative	Hound	Sep-Oct
2016	L6V	urban	>2920	ON	F	Negative	Terrier	Nov-Dec
2017	M9A	urban	>2920	ON	M	Negative	Working	Nov-Dec
2014	L7P	urban	>2920	ON	M	Negative	Mixed	Sep-Oct
2012	L4E	urban	1461-2920	ON	F	Negative	Toy	Sep-Oct
2014	L6H	urban	>2920	ON	M	Negative	Terrier	Nov-Dec
2014	N0L	rural	1461-2920	ON	F	Negative	Mixed	Nov-Dec
2017	V6M	urban	>2920	BC	M	Negative	Toy	Sep-Oct
2013	N0B	rural	>2920	ON	F	Negative	Mixed	Nov-Dec
2017	H8T	urban	1461-2920	QC	M	Negative	Mixed	Sep-Oct
2012	L7P	urban	367-1460	ON	F	Negative	Terrier	Nov-Dec
2017	V0M	rural	1461-2920	BC	F	Negative	Toy	Nov-Dec
2009	M1S	urban	>2920	ON	M	Negative	Mixed	Nov-Dec
2017	L3T	urban	>2920	ON	M	Positive	Sporting	Nov-Dec
2010	M1S	urban	<366	ON	M	Negative	Mixed	Sep-Oct
2012	L2T	urban	1461-2920	ON	M	Negative	Terrier	Sep-Oct
2016	M8W	urban	>2920	ON	F	Negative	Toy	Sep-Oct
2017	N0L	rural	>2920	ON	M	Negative	Mixed	Sep-Oct
2015	N0B	rural	367-1460	ON	M	Negative	Working	Nov-Dec
2009	L6W	urban	1461-2920	ON	M	Negative	Herding	Sep-Oct
2015	L8P	urban	1461-2920	ON	F	Negative	Mixed	Sep-Oct
2009	N5C	urban	367-1460	ON	F	Positive	Non-sporting	Nov-Dec
2013	J8E	urban	1461-2920	QC	F	Negative	Herding	Nov-Dec
2013	P7C	urban	1461-2920	ON	F	Negative	Working	Sep-Oct
2010	M5R	urban	1461-2920	ON	F	Negative	Toy	Nov-Dec
2009	L3R	urban	1461-2920	ON	M	Positive	Non-sporting	Sep-Oct
2017	L4J	urban	367-1460	ON	F	Negative	Toy	Jul-Aug
2017	J0P	rural	>2920	QC	M	Positive	Toy	Nov-Dec
2010	L6K	urban	1461-2920	ON	M	Negative	Terrier	Nov-Dec
2014	B3A	urban	>2920	NS	F	Negative	Mixed	Nov-Dec
2015	K7P	urban	>2920	ON	F	Negative	Mixed	Nov-Dec
2015	L7M	urban	367-1460	ON	M	Negative	Sporting	Nov-Dec
2015	H1K	urban	1461-2920	QC	F	Positive	Toy	Nov-Dec
2017	M1E	urban	>2920	ON	F	Negative	Herding	Sep-Oct
2012	M1E	urban	>2920	ON	M	Negative	Toy	Sep-Oct
2017	L4N	urban	>2920	ON	F	Positive	Non-sporting	Sep-Oct
2014	L0R	rural	>2920	ON	M	Negative	Mixed	Nov-Dec
2015	B3M	urban	>2920	NS	M	Negative	Mixed	Sep-Oct
2015	H8T	urban	<366	QC	M	Negative	Herding	Sep-Oct
2016	P1B	urban	>2920	ON	F	Negative	Mixed	Nov-Dec
2016	M1R	urban	367-1460	ON	M	Negative	Sporting	Nov-Dec
2014	K0M	rural	1461-2920	ON	M	Positive	Herding	Sep-Oct
2014	L4A	urban	>2920	ON	M	Negative	Mixed	Nov-Dec
2014	N0H	rural	367-1460	ON	F	Negative	Non-sporting	Nov-Dec
2017	J5R	urban	367-1460	QC	M	Negative	Non-sporting	Sep-Oct
2011	L9N	urban	1461-2920	ON	F	Negative	Toy	Sep-Oct
2012	L1A	urban	367-1460	ON	F	Positive	Mixed	Nov-Dec
2017	E2M	urban	367-1460	Atlan3	M	Negative	Non-sporting	Nov-Dec
2017	V3A	urban	>2920	BC	M	Negative	Toy	Nov-Dec
2016	N0B	rural	>2920	ON	F	Positive	Toy	Nov-Dec
2014	K2B	urban	1461-2920	ON	M	Negative	Herding	Sep-Oct
2013	M1V	urban	>2920	ON	M	Negative	Working	Sep-Oct
2015	L5G	urban	367-1460	ON	F	Negative	Herding	Sep-Oct
2011	N8X	urban	367-1460	ON	F	Negative	Terrier	Nov-Dec
2010	K2A	urban	>2920	ON	M	Negative	Toy	Nov-Dec
2012	M4Y	urban	1461-2920	ON	M	Negative	Mixed	Sep-Oct
2012	L8J	urban	1461-2920	ON	M	Negative	Terrier	Nov-Dec
2017	B3M	urban	1461-2920	NS	F	Negative	Toy	Jul-Aug
2017	L0G	rural	>2920	ON	F	Negative	Hound	Nov-Dec
2017	H8T	urban	>2920	QC	F	Negative	Toy	Sep-Oct
2014	L4G	urban	1461-2920	ON	F	Negative	Terrier	Sep-Oct
2011	M5R	urban	<366	ON	M	Negative	Working	Nov-Dec
2012	H8Y	urban	1461-2920	QC	M	Negative	Toy	Nov-Dec
2014	L4G	urban	367-1460	ON	M	Negative	Working	Sep-Oct
2013	L4M	urban	1461-2920	ON	F	Negative	Sporting	Nov-Dec
2016	K9V	urban	367-1460	ON	F	Negative	Non-sporting	Sep-Oct
2013	V7P	urban	367-1460	BC	F	Negative	Terrier	Nov-Dec
2010	L3T	urban	1461-2920	ON	M	Negative	Mixed	Nov-Dec
2017	H8P	urban	>2920	QC	M	Negative	Terrier	Sep-Oct
2009	L4E	urban	<366	ON	F	Negative	Herding	Sep-Oct
2017	E2M	urban	>2920	Atlan3	M	Negative	Terrier	Nov-Dec
2017	L2T	urban	>2920	ON	F	Positive	Working	Nov-Dec
2009	K1L	urban	367-1460	ON	M	Negative	Working	Nov-Dec
2015	K0M	rural	<366	ON	M	Negative	Working	Sep-Oct
2014	M4S	urban	>2920	ON	F	Negative	Terrier	Nov-Dec
2017	B3L	urban	367-1460	NS	F	Positive	Sporting	Sep-Oct
2013	J3Y	urban	1461-2920	QC	M	Negative	Working	Nov-Dec
2016	M5R	urban	>2920	ON	M	Negative	Herding	Sep-Oct
2015	J3L	urban	367-1460	QC	F	Negative	Toy	Sep-Oct
2011	L6J	urban	>2920	ON	M	Negative	Toy	Sep-Oct
2016	K0K	rural	1461-2920	ON	F	Positive	Herding	Nov-Dec
2017	J5Y	urban	>2920	QC	M	Negative	Hound	Nov-Dec
2011	L0R	rural	1461-2920	ON	F	Negative	Toy	Nov-Dec
2013	L7A	urban	367-1460	ON	F	Negative	Sporting	Nov-Dec
2016	L7L	urban	>2920	ON	M	Negative	Non-sporting	Sep-Oct
2017	K0C	rural	>2920	ON	F	Positive	Mixed	Sep-Oct
2009	P0M	rural	367-1460	ON	M	Negative	Mixed	Sep-Oct
2017	J0R	rural	1461-2920	QC	F	Negative	Toy	Sep-Oct
2015	M5R	urban	1461-2920	ON	M	Negative	Hound	Sep-Oct
2012	M1C	urban	367-1460	ON	M	Negative	Herding	Sep-Oct
2015	H7T	urban	367-1460	QC	M	Negative	Terrier	Sep-Oct
2015	N1R	urban	<366	ON	M	Positive	Sporting	Sep-Oct
2017	N0C	rural	<366	ON	F	Negative	Sporting	Nov-Dec
2017	L5L	urban	367-1460	ON	M	Negative	Sporting	Sep-Oct
2012	M3M	urban	367-1460	ON	M	Negative	Non-sporting	Sep-Oct
2012	K2A	urban	1461-2920	ON	M	Negative	Mixed	Nov-Dec
2015	L3T	urban	1461-2920	ON	M	Negative	Working	Sep-Oct
2013	V2S	urban	>2920	BC	M	Negative	Toy	Sep-Oct
2011	N3W	urban	1461-2920	ON	M	Positive	Mixed	Sep-Oct
2013	L9N	urban	>2920	ON	M	Negative	Sporting	Nov-Dec
2016	N1H	urban	<366	ON	M	Negative	Sporting	Sep-Oct
2010	N1H	urban	367-1460	ON	M	Negative	Herding	Nov-Dec
2015	L0C	rural	>2920	ON	M	Positive	Herding	Nov-Dec
2016	L4G	urban	367-1460	ON	F	Positive	Working	Nov-Dec
2017	L6H	urban	<366	ON	M	Positive	Hound	Jul-Aug
2017	V5M	urban	1461-2920	BC	F	Negative	Toy	Sep-Oct
2016	L3Y	urban	1461-2920	ON	M	Negative	Working	Sep-Oct
2015	K9V	urban	>2920	ON	M	Negative	Herding	Nov-Dec
2013	M6S	urban	>2920	ON	F	Negative	Hound	Sep-Oct
2017	B3L	urban	<366	NS	M	Positive	Non-sporting	Jul-Aug
2017	N4G	urban	1461-2920	ON	F	Negative	Sporting	Nov-Dec
2017	E5C	urban	367-1460	Atlan3	F	Negative	Herding	Nov-Dec
2013	N5X	urban	367-1460	ON	F	Negative	Toy	Jul-Aug
2016	J4B	urban	1461-2920	QC	M	Negative	Non-sporting	Nov-Dec
2015	L7C	urban	>2920	ON	M	Negative	Non-sporting	Nov-Dec
2016	K0M	rural	>2920	ON	M	Positive	Herding	Nov-Dec
2014	L8S	urban	>2920	ON	F	Positive	Mixed	Nov-Dec
2014	L4K	urban	1461-2920	ON	F	Negative	Herding	Sep-Oct
2016	L7J	urban	>2920	ON	M	Negative	Herding	Nov-Dec
2013	N6K	urban	>2920	ON	F	Negative	Herding	Sep-Oct
2009	M6C	urban	367-1460	ON	F	Negative	Terrier	Sep-Oct
2013	M5R	urban	367-1460	ON	M	Negative	Terrier	Jul-Aug
2017	E1B	urban	367-1460	Atlan3	M	Negative	Hound	Sep-Oct
2017	L4C	urban	367-1460	ON	M	Negative	Toy	May-Jun
2014	J8N	urban	<366	QC	M	Negative	Herding	Sep-Oct
2015	H2K	urban	1461-2920	QC	M	Negative	Toy	Sep-Oct
2014	L1V	urban	1461-2920	ON	F	Negative	Non-sporting	Sep-Oct
2016	L5N	urban	>2920	ON	M	Negative	Non-sporting	Nov-Dec
2012	N5Z	urban	367-1460	ON	M	Negative	Herding	Nov-Dec
2011	N6B	urban	367-1460	ON	M	Negative	Herding	Sep-Oct
2015	K0L	rural	1461-2920	ON	M	Positive	Working	Nov-Dec
2017	B2W	urban	>2920	NS	M	Negative	Sporting	Nov-Dec
2009	L9W	urban	1461-2920	ON	F	Negative	Non-sporting	Nov-Dec
2016	L9L	urban	>2920	ON	F	Negative	Terrier	Nov-Dec
2011	L1B	urban	367-1460	ON	M	Negative	Non-sporting	Sep-Oct
2012	M5R	urban	1461-2920	ON	F	Negative	Toy	Sep-Oct
2017	V9B	urban	1461-2920	BC	F	Negative	Mixed	Nov-Dec
2014	N3R	urban	367-1460	ON	F	Negative	Herding	Sep-Oct
2013	V3R	urban	>2920	BC	M	Negative	Toy	Nov-Dec
2016	H8Y	urban	1461-2920	QC	M	Negative	Toy	Sep-Oct
2009	L7P	urban	1461-2920	ON	M	Negative	Hound	Sep-Oct
2017	M1C	urban	1461-2920	ON	F	Negative	Toy	Jul-Aug
2016	K0C	rural	1461-2920	ON	M	Negative	Working	Nov-Dec
2015	L4N	urban	1461-2920	ON	M	Positive	Sporting	Nov-Dec
2017	N0H	rural	367-1460	ON	F	Negative	Working	Sep-Oct
2015	K0A	rural	1461-2920	ON	M	Negative	Mixed	Sep-Oct
2013	B4V	urban	<366	NS	F	Negative	Toy	Jan-Feb
2017	M1J	urban	1461-2920	ON	M	Negative	Terrier	Jul-Aug
2017	J0P	rural	1461-2920	QC	M	Positive	Herding	Sep-Oct
2015	L1C	urban	<366	ON	F	Negative	Working	Sep-Oct
2017	B3M	urban	>2920	NS	F	Negative	Working	Sep-Oct
2009	B4A	urban	367-1460	NS	M	Positive	Working	Sep-Oct
2017	N5V	urban	>2920	ON	F	Negative	Hound	Sep-Oct
2012	L5J	urban	>2920	ON	M	Positive	Terrier	Nov-Dec
2017	M1E	urban	367-1460	ON	F	Negative	Toy	Jul-Aug
2016	L2V	urban	1461-2920	ON	M	Negative	Sporting	Nov-Dec
2013	L5V	urban	1461-2920	ON	M	Negative	Toy	Jul-Aug
2014	N0B	rural	367-1460	ON	F	Negative	Hound	Nov-Dec
2009	L3R	urban	>2920	ON	M	Negative	Herding	Nov-Dec
2009	L9P	urban	367-1460	ON	F	Positive	Mixed	Sep-Oct
2017	L3Y	urban	367-1460	ON	F	Negative	Sporting	Sep-Oct
2015	N7G	urban	>2920	ON	F	Positive	Mixed	Nov-Dec
2013	M4B	urban	>2920	ON	F	Positive	Working	Nov-Dec
2012	L3R	urban	1461-2920	ON	F	Negative	Mixed	Nov-Dec
2013	H7R	urban	1461-2920	QC	F	Negative	Mixed	Sep-Oct
2015	L1M	urban	1461-2920	ON	F	Negative	Herding	Sep-Oct
2013	V2R	urban	<366	BC	F	Negative	Mixed	Sep-Oct
2017	V9B	urban	>2920	BC	M	Negative	Mixed	Nov-Dec
2011	L2G	urban	1461-2920	ON	F	Negative	Terrier	Nov-Dec
2017	N0B	rural	>2920	ON	M	Negative	Non-sporting	Sep-Oct
2011	N0H	rural	367-1460	ON	M	Positive	Non-sporting	Nov-Dec
2017	H8T	urban	1461-2920	QC	F	Negative	Terrier	Sep-Oct
2015	L1C	urban	1461-2920	ON	F	Negative	Non-sporting	Sep-Oct
2017	L6L	urban	>2920	ON	M	Negative	Toy	Jul-Aug
2017	V1T	urban	1461-2920	BC	M	Negative	Herding	Sep-Oct
2016	M1J	urban	>2920	ON	F	Negative	Mixed	Nov-Dec
2017	L0G	rural	>2920	ON	F	Negative	Terrier	Sep-Oct
2015	M4S	urban	>2920	ON	F	Negative	Herding	Nov-Dec
2016	L1V	urban	1461-2920	ON	F	Negative	Herding	Sep-Oct
2014	M4M	urban	1461-2920	ON	M	Negative	Working	Sep-Oct
2016	H4A	urban	367-1460	QC	M	Negative	Mixed	Nov-Dec
2017	J4Y	urban	1461-2920	QC	F	Negative	Hound	Nov-Dec
2015	K9J	urban	>2920	ON	F	Negative	Non-sporting	Nov-Dec
2016	M1E	urban	1461-2920	ON	F	Negative	Non-sporting	Sep-Oct
2013	N0B	rural	1461-2920	ON	F	Negative	Working	Nov-Dec
2015	N5P	urban	>2920	ON	M	Negative	Hound	Sep-Oct
2017	K0M	rural	>2920	ON	F	Negative	Hound	Nov-Dec
2017	L7L	urban	1461-2920	ON	M	Negative	Mixed	Jul-Aug
2009	L5N	urban	1461-2920	ON	M	Negative	Working	Nov-Dec
2015	L1J	urban	367-1460	ON	M	Negative	Toy	Jul-Aug
2017	B3L	urban	1461-2920	NS	F	Negative	Sporting	Sep-Oct
2011	M1R	urban	>2920	ON	F	Negative	Toy	Nov-Dec
2014	K1S	urban	>2920	ON	M	Negative	Herding	Nov-Dec
2015	G9H	urban	1461-2920	QC	F	Positive	Toy	Sep-Oct
2012	L3Z	urban	>2920	ON	M	Negative	Mixed	Nov-Dec
2013	M1J	urban	367-1460	ON	M	Negative	Toy	Jan-Feb
2016	M4M	urban	>2920	ON	F	Negative	Non-sporting	Nov-Dec
2012	L6T	urban	367-1460	ON	F	Negative	Herding	Nov-Dec
2013	J7C	urban	>2920	QC	M	Negative	Mixed	Sep-Oct
2013	L1S	urban	1461-2920	ON	F	Negative	Sporting	Nov-Dec
2016	N3B	urban	>2920	ON	M	Negative	Hound	Sep-Oct
2011	L9T	urban	>2920	ON	M	Negative	Terrier	Nov-Dec
2009	L0G	rural	1461-2920	ON	M	Negative	Mixed	Sep-Oct
2017	N0K	rural	1461-2920	ON	M	Negative	Sporting	Sep-Oct
2010	N6B	urban	367-1460	ON	F	Negative	Toy	Sep-Oct
2015	B3R	urban	>2920	NS	F	Negative	Terrier	Sep-Oct
2015	N0M	rural	>2920	ON	F	Negative	Toy	Sep-Oct
2017	B4A	urban	>2920	NS	F	Negative	Sporting	Nov-Dec
2017	M6J	urban	>2920	ON	F	Negative	Working	Nov-Dec
2017	K7K	urban	1461-2920	ON	M	Negative	Sporting	Sep-Oct
2012	L4R	urban	367-1460	ON	M	Negative	Hound	Sep-Oct
2012	N2Z	urban	1461-2920	ON	M	Negative	Non-sporting	Sep-Oct
2014	M4L	urban	>2920	ON	F	Negative	Terrier	Nov-Dec
2015	N3A	urban	1461-2920	ON	F	Negative	Working	Nov-Dec
2011	L1N	urban	1461-2920	ON	F	Negative	Mixed	Nov-Dec
2013	L7A	urban	367-1460	ON	M	Negative	Toy	May-Jun
2017	N0B	rural	>2920	ON	F	Negative	Mixed	Sep-Oct
2014	L0G	rural	1461-2920	ON	M	Negative	Working	Nov-Dec
2015	K7P	urban	>2920	ON	M	Negative	Terrier	Sep-Oct
2016	L9V	urban	1461-2920	ON	F	Negative	Working	Nov-Dec
2013	B3M	urban	>2920	NS	M	Negative	Sporting	Nov-Dec
2017	J7Y	urban	>2920	QC	F	Positive	Mixed	Nov-Dec
2017	N7G	urban	367-1460	ON	M	Negative	Herding	Jul-Aug
2010	L1E	urban	1461-2920	ON	M	Negative	Non-sporting	Nov-Dec
2015	L4K	urban	367-1460	ON	F	Negative	Working	Nov-Dec
2017	L8J	urban	1461-2920	ON	M	Negative	Toy	Jan-Feb
2016	B4C	urban	>2920	NS	F	Positive	Hound	Nov-Dec
2017	V1L	urban	1461-2920	BC	F	Negative	Terrier	Nov-Dec
2013	M2N	urban	1461-2920	ON	F	Negative	Toy	Jul-Aug
2016	V7H	urban	<366	BC	M	Negative	Hound	Nov-Dec
2017	L0A	rural	>2920	ON	F	Negative	Herding	Sep-Oct
2013	N0B	rural	367-1460	ON	F	Negative	Working	Sep-Oct
2016	L1C	urban	367-1460	ON	F	Negative	Working	Nov-Dec
2017	B3Z	urban	<366	NS	M	Positive	Working	Jul-Aug
2009	M6C	urban	1461-2920	ON	F	Negative	Terrier	Sep-Oct
2017	L6H	urban	1461-2920	ON	M	Negative	Toy	May-Jun
2015	M2N	urban	>2920	ON	M	Negative	Working	Nov-Dec
2011	L7G	urban	>2920	ON	M	Negative	Mixed	Nov-Dec
2011	L6T	urban	367-1460	ON	F	Negative	Herding	Nov-Dec
2016	L6J	urban	>2920	ON	M	Negative	Hound	Nov-Dec
2017	K0G	rural	1461-2920	ON	M	Negative	Sporting	Nov-Dec
2012	P1L	urban	1461-2920	ON	M	Negative	Herding	Nov-Dec
2015	H9E	urban	1461-2920	QC	M	Negative	Mixed	Sep-Oct
2017	N1H	urban	<366	ON	F	Negative	Mixed	Jul-Aug
2013	N1R	urban	367-1460	ON	F	Negative	Toy	Jul-Aug
2011	K7R	urban	1461-2920	ON	M	Negative	Herding	Sep-Oct
2012	J2K	urban	367-1460	QC	M	Negative	Toy	Sep-Oct
2014	M5R	urban	>2920	ON	F	Negative	Mixed	Nov-Dec
2012	K2H	urban	367-1460	ON	M	Negative	Hound	Nov-Dec
2012	E7L	urban	367-1460	Atlan3	M	Positive	Toy	Nov-Dec
2009	L4M	urban	1461-2920	ON	F	Negative	Hound	Nov-Dec
2013	H4P	urban	1461-2920	QC	M	Negative	Non-sporting	Sep-Oct
2017	V6H	urban	>2920	BC	F	Negative	Toy	Nov-Dec
2013	N0B	rural	>2920	ON	M	Negative	Herding	Sep-Oct
2014	P6A	urban	1461-2920	ON	F	Negative	Herding	Sep-Oct
2013	V2S	urban	>2920	BC	M	Negative	Mixed	Nov-Dec
2015	N6J	urban	>2920	ON	M	Negative	Mixed	Sep-Oct
2013	P0H	rural	>2920	ON	M	Negative	Non-sporting	Sep-Oct
2017	H8T	urban	>2920	QC	M	Negative	Herding	Sep-Oct
2009	L1M	urban	>2920	ON	F	Positive	Toy	Sep-Oct
2013	M4K	urban	>2920	ON	M	Negative	Toy	Jul-Aug
2015	V3W	urban	1461-2920	BC	M	Negative	Terrier	Nov-Dec
2014	L4N	urban	>2920	ON	F	Negative	Herding	Nov-Dec
2014	N0B	rural	1461-2920	ON	F	Negative	Terrier	Sep-Oct
2016	N0L	rural	>2920	ON	M	Negative	Terrier	Nov-Dec
2017	G1W	urban	>2920	QC	M	Positive	Non-sporting	Sep-Oct
2015	N0B	rural	<366	ON	F	Positive	Hound	Sep-Oct
2017	V4K	urban	1461-2920	BC	F	Negative	Mixed	Nov-Dec
2016	N6J	urban	>2920	ON	M	Negative	Mixed	Sep-Oct
2015	V6H	urban	367-1460	BC	F	Negative	Toy	Nov-Dec
2016	K0K	rural	367-1460	ON	F	Negative	Non-sporting	Sep-Oct
2009	L6M	urban	>2920	ON	M	Negative	Terrier	Sep-Oct
2017	M1J	urban	1461-2920	ON	F	Negative	Toy	Jul-Aug
2014	M6R	urban	>2920	ON	M	Negative	Hound	Sep-Oct
2016	V3W	urban	1461-2920	BC	M	Positive	Terrier	Nov-Dec
2016	B4A	urban	>2920	NS	F	Negative	Non-sporting	Sep-Oct
2014	N7M	urban	367-1460	ON	M	Negative	Toy	Jul-Aug
2009	K7R	urban	1461-2920	ON	F	Negative	Mixed	Sep-Oct
2017	N2J	urban	1461-2920	ON	F	Negative	Sporting	Sep-Oct
2015	G9A	urban	367-1460	QC	M	Negative	Herding	Sep-Oct
2013	L1V	urban	1461-2920	ON	M	Negative	Mixed	Jul-Aug
2010	L9H	urban	<366	ON	F	Negative	Non-sporting	Nov-Dec
2016	J4Y	urban	>2920	QC	M	Negative	Toy	Nov-Dec
2016	V3S	urban	367-1460	BC	F	Negative	Toy	Nov-Dec
2014	V8C	urban	<366	BC	F	Negative	Toy	Sep-Oct
2015	J9H	urban	367-1460	QC	M	Negative	Non-sporting	Sep-Oct
2015	M6R	urban	>2920	ON	F	Negative	Terrier	Sep-Oct
2017	J5R	urban	1461-2920	QC	M	Negative	Working	Sep-Oct
2017	V5M	urban	<366	BC	M	Negative	Working	Sep-Oct
2009	H4C	urban	1461-2920	QC	F	Negative	Toy	Nov-Dec
2015	K0M	rural	>2920	ON	M	Negative	Mixed	Nov-Dec
2013	L3R	urban	>2920	ON	F	Negative	Working	Nov-Dec
2017	V8X	urban	1461-2920	BC	M	Negative	Hound	Sep-Oct
2017	J0P	rural	>2920	QC	M	Negative	Herding	Nov-Dec
2017	L0R	rural	>2920	ON	M	Negative	Working	Sep-Oct
2013	M5R	urban	1461-2920	ON	M	Negative	Sporting	Sep-Oct
2012	P1L	urban	1461-2920	ON	F	Negative	Mixed	Nov-Dec
2014	K0L	rural	>2920	ON	M	Negative	Terrier	Sep-Oct
2016	V4K	urban	>2920	BC	M	Negative	Toy	Nov-Dec
2016	K6V	urban	>2920	ON	F	Negative	Terrier	Sep-Oct
2015	M6R	urban	>2920	ON	F	Negative	Hound	Nov-Dec
2017	K9V	urban	>2920	ON	M	Negative	Working	Sep-Oct
2011	L2G	urban	367-1460	ON	M	Negative	Working	Nov-Dec
2014	L1C	urban	>2920	ON	M	Positive	Terrier	Sep-Oct
2017	L3Y	urban	<366	ON	M	Negative	Terrier	May-Jun
2016	L6M	urban	<366	ON	M	Negative	Toy	Jul-Aug
2013	P0B	rural	>2920	ON	F	Negative	Mixed	Sep-Oct
2017	V2Y	urban	367-1460	BC	F	Negative	Non-sporting	Nov-Dec
2015	L1G	urban	1461-2920	ON	M	Negative	Toy	Jul-Aug
2009	K1C	urban	>2920	ON	M	Negative	Mixed	Sep-Oct
2017	N6J	urban	>2920	ON	M	Negative	Sporting	Sep-Oct
2009	L5N	urban	367-1460	ON	F	Negative	Herding	Sep-Oct
2015	M1R	urban	>2920	ON	F	Positive	Herding	Nov-Dec
2011	L0L	rural	367-1460	ON	M	Negative	Mixed	Sep-Oct
2012	L1V	urban	1461-2920	ON	F	Negative	Herding	Nov-Dec
2015	L9L	urban	>2920	ON	F	Negative	Non-sporting	Nov-Dec
2013	V7V	urban	1461-2920	BC	F	Negative	Terrier	Nov-Dec
2015	K9V	urban	367-1460	ON	M	Negative	Working	Sep-Oct
2016	L6H	urban	1461-2920	ON	M	Negative	Toy	Jul-Aug
2016	E3B	urban	367-1460	Atlan3	M	Negative	Toy	Sep-Oct
2012	N1R	urban	1461-2920	ON	M	Negative	Hound	Sep-Oct
2016	M1R	urban	>2920	ON	F	Negative	Herding	Nov-Dec
2012	J7C	urban	<366	QC	M	Negative	Non-sporting	Nov-Dec
2014	B4V	urban	>2920	NS	F	Negative	Mixed	Sep-Oct
2015	P3N	urban	>2920	ON	F	Negative	Mixed	Sep-Oct
2015	H8T	urban	1461-2920	QC	F	Negative	Toy	Sep-Oct
2017	L8M	urban	<366	ON	M	Negative	Mixed	Jan-Feb
2013	L5J	urban	1461-2920	ON	M	Negative	Toy	May-Jun
2016	M1R	urban	>2920	ON	F	Negative	Non-sporting	Nov-Dec
2015	V8L	urban	<366	BC	F	Negative	Toy	Sep-Oct
2013	K0A	rural	1461-2920	ON	M	Negative	Sporting	Nov-Dec
2016	K8P	urban	367-1460	ON	M	Negative	Working	Sep-Oct
2014	J4Y	urban	1461-2920	QC	M	Positive	Terrier	Nov-Dec
2014	E1B	urban	1461-2920	Atlan3	M	Negative	Mixed	Nov-Dec
2013	L6M	urban	<366	ON	F	Negative	Mixed	Jul-Aug
2012	K9J	urban	367-1460	ON	F	Negative	Non-sporting	Nov-Dec
2015	V8L	urban	367-1460	BC	M	Negative	Herding	Nov-Dec
2016	K0K	rural	>2920	ON	F	Negative	Terrier	Nov-Dec
2017	B4C	urban	>2920	NS	F	Negative	Sporting	Nov-Dec
2017	N0B	rural	>2920	ON	M	Positive	Working	Nov-Dec
2014	N0G	rural	>2920	ON	M	Negative	Mixed	Sep-Oct
2017	M6R	urban	1461-2920	ON	M	Negative	Herding	Jul-Aug
2016	L6L	urban	>2920	ON	F	Negative	Mixed	Sep-Oct
2015	K2S	urban	1461-2920	ON	F	Negative	Working	Nov-Dec
2013	V7V	urban	>2920	BC	F	Negative	Toy	Nov-Dec
2014	K9J	urban	>2920	ON	M	Negative	Mixed	Sep-Oct
2017	L0A	rural	>2920	ON	M	Negative	Sporting	Nov-Dec
2012	L4C	urban	>2920	ON	M	Negative	Herding	Nov-Dec
2017	V9S	urban	1461-2920	BC	M	Negative	Working	Nov-Dec
2017	V6J	urban	>2920	BC	M	Negative	Toy	Sep-Oct
2010	L1E	urban	>2920	ON	M	Positive	Toy	Sep-Oct
2009	L0P	rural	1461-2920	ON	M	Negative	Herding	Sep-Oct
2017	M1E	urban	>2920	ON	M	Negative	Sporting	Nov-Dec
2012	M4N	urban	>2920	ON	M	Negative	Non-sporting	Nov-Dec
2016	J4P	urban	>2920	QC	F	Negative	Toy	Nov-Dec
2016	N1R	urban	1461-2920	ON	F	Positive	Working	Nov-Dec
2013	V0R	rural	<366	BC	F	Negative	Herding	Nov-Dec
2014	B3M	urban	1461-2920	NS	M	Negative	Sporting	Nov-Dec
2017	H8T	urban	>2920	QC	F	Negative	Mixed	Nov-Dec
2014	H8T	urban	>2920	QC	M	Negative	Toy	Nov-Dec
2009	N0B	rural	1461-2920	ON	M	Negative	Non-sporting	Sep-Oct
2011	L3V	urban	1461-2920	ON	F	Negative	Herding	Nov-Dec
2017	J1K	urban	1461-2920	QC	F	Negative	Herding	Sep-Oct
2013	N8R	urban	1461-2920	ON	F	Negative	Toy	Jul-Aug
2011	L4A	urban	<366	ON	M	Negative	Working	Sep-Oct
2015	L9C	urban	<366	ON	F	Negative	Toy	Jul-Aug
2011	L6T	urban	1461-2920	ON	F	Negative	Non-sporting	Nov-Dec
2015	L0P	rural	367-1460	ON	M	Negative	Sporting	Nov-Dec
2012	M1E	urban	1461-2920	ON	M	Negative	Hound	Nov-Dec
2017	H8P	urban	1461-2920	QC	F	Negative	Non-sporting	Sep-Oct
2014	E5N	urban	367-1460	Atlan3	M	Negative	Herding	Nov-Dec
2017	L0K	rural	>2920	ON	F	Positive	Herding	Sep-Oct
2011	L3R	urban	1461-2920	ON	M	Positive	Hound	Sep-Oct
2013	L3T	urban	<366	ON	F	Negative	Toy	Jan-Feb
2012	M1C	urban	<366	ON	M	Negative	Sporting	Nov-Dec
2015	L0P	rural	1461-2920	ON	F	Negative	Herding	Sep-Oct
2014	H4A	urban	1461-2920	QC	M	Positive	Mixed	Nov-Dec
2017	L8S	urban	>2920	ON	F	Negative	Working	Sep-Oct
2015	L6H	urban	<366	ON	M	Negative	Terrier	Jul-Aug
2017	N9A	urban	367-1460	ON	M	Positive	Terrier	Jul-Aug
2014	M9N	urban	>2920	ON	F	Negative	Terrier	Sep-Oct
2015	N0B	rural	1461-2920	ON	F	Negative	Non-sporting	Sep-Oct
2014	L4A	urban	1461-2920	ON	F	Negative	Hound	Sep-Oct
2012	L3Y	urban	1461-2920	ON	M	Negative	Working	Nov-Dec
2012	L6H	urban	>2920	ON	M	Negative	Toy	Sep-Oct
2016	V5M	urban	367-1460	BC	M	Positive	Toy	Sep-Oct
2013	N2Z	urban	<366	ON	M	Positive	Terrier	Jan-Feb
2013	V5M	urban	1461-2920	BC	F	Negative	Non-sporting	Nov-Dec
2016	N0B	rural	1461-2920	ON	F	Negative	Herding	Sep-Oct
2016	K7P	urban	367-1460	ON	M	Positive	Sporting	Nov-Dec
2012	N0J	rural	367-1460	ON	F	Negative	Mixed	Nov-Dec
2009	L1W	urban	>2920	ON	F	Negative	Terrier	Nov-Dec
2015	H7T	urban	<366	QC	M	Negative	Non-sporting	Sep-Oct
2012	L0L	rural	1461-2920	ON	M	Negative	Mixed	Sep-Oct
2011	L9P	urban	>2920	ON	M	Negative	Herding	Nov-Dec
2017	V3B	urban	1461-2920	BC	F	Negative	Terrier	Sep-Oct
2017	M4W	urban	<366	ON	F	Negative	Herding	Jul-Aug
2011	N5A	urban	>2920	ON	M	Negative	Non-sporting	Nov-Dec
2014	B3Z	urban	>2920	NS	M	Negative	Hound	Sep-Oct
2014	L9N	urban	>2920	ON	F	Negative	Herding	Nov-Dec
2016	V5M	urban	1461-2920	BC	F	Negative	Toy	Nov-Dec
2013	K9A	urban	>2920	ON	M	Negative	Sporting	Sep-Oct
2017	N8W	urban	<366	ON	F	Negative	Non-sporting	Jul-Aug
2010	L7K	urban	367-1460	ON	M	Negative	Herding	Sep-Oct
2017	J7Y	urban	1461-2920	QC	F	Positive	Working	Nov-Dec
2014	N2M	urban	>2920	ON	F	Negative	Non-sporting	Nov-Dec
2012	H8T	urban	1461-2920	QC	M	Negative	Toy	Nov-Dec
2009	N0B	rural	<366	ON	F	Negative	Herding	Sep-Oct
2015	K9V	urban	>2920	ON	M	Negative	Herding	Sep-Oct
2017	K0K	rural	367-1460	ON	M	Negative	Mixed	Jul-Aug
2016	V8M	urban	<366	BC	M	Negative	Herding	Sep-Oct
2017	L6J	urban	1461-2920	ON	F	Negative	Sporting	Sep-Oct
2012	P0B	rural	>2920	ON	M	Positive	Toy	Nov-Dec
2015	L9P	urban	<366	ON	M	Negative	Mixed	Jul-Aug
2015	N5C	urban	>2920	ON	M	Negative	Non-sporting	Sep-Oct
2016	L0A	rural	>2920	ON	M	Positive	Herding	Sep-Oct
2014	K9J	urban	>2920	ON	F	Negative	Mixed	Sep-Oct
2014	L6L	urban	367-1460	ON	M	Negative	Sporting	Sep-Oct
2017	V5M	urban	>2920	BC	F	Negative	Toy	Sep-Oct
2017	V2Y	urban	1461-2920	BC	F	Negative	Herding	Nov-Dec
2016	K0A	rural	>2920	ON	M	Negative	Non-sporting	Sep-Oct
2011	L5L	urban	1461-2920	ON	M	Negative	Working	Nov-Dec
2015	L7C	urban	>2920	ON	F	Negative	Terrier	Sep-Oct
2017	B2V	urban	367-1460	NS	F	Negative	Non-sporting	Jul-Aug
2009	N1H	urban	>2920	ON	F	Negative	Mixed	Nov-Dec
2017	K1Z	urban	>2920	ON	F	Negative	Sporting	Nov-Dec
2017	V3E	urban	1461-2920	BC	F	Negative	Non-sporting	Nov-Dec
2016	N9A	urban	<366	ON	M	Negative	Mixed	Jul-Aug
2016	M1R	urban	>2920	ON	M	Negative	Non-sporting	Sep-Oct
2014	G1P	urban	>2920	QC	F	Negative	Toy	Nov-Dec
2014	N2P	urban	1461-2920	ON	F	Negative	Working	Nov-Dec
2009	N7L	urban	1461-2920	ON	F	Positive	Herding	Sep-Oct
2012	H8T	urban	<366	QC	M	Negative	Terrier	Sep-Oct
2015	K0G	rural	1461-2920	ON	M	Negative	Working	Sep-Oct
2011	K0M	rural	1461-2920	ON	M	Negative	Mixed	Sep-Oct
2017	B3Z	urban	>2920	NS	M	Negative	Sporting	Sep-Oct
2016	P0P	rural	1461-2920	ON	M	Negative	Hound	Sep-Oct
2009	M8X	urban	367-1460	ON	F	Negative	Hound	Sep-Oct
2016	L2J	urban	>2920	ON	F	Negative	Terrier	Sep-Oct
2013	L3Y	urban	367-1460	ON	M	Negative	Hound	Jul-Aug
2012	N1H	urban	1461-2920	ON	F	Positive	Hound	Nov-Dec
2015	L1C	urban	1461-2920	ON	M	Positive	Working	Sep-Oct
2015	V3W	urban	367-1460	BC	F	Negative	Toy	Sep-Oct
2016	K0K	rural	367-1460	ON	F	Negative	Working	Nov-Dec
2013	L1G	urban	>2920	ON	M	Negative	Sporting	Nov-Dec
2016	B4A	urban	1461-2920	NS	M	Negative	Toy	Jul-Aug
2017	K0K	rural	367-1460	ON	M	Negative	Toy	Jan-Feb
2014	V8Z	urban	<366	BC	F	Negative	Mixed	Nov-Dec
2016	J7V	urban	<366	QC	F	Positive	Mixed	Sep-Oct
2016	K7L	urban	>2920	ON	F	Negative	Hound	Nov-Dec
2012	M6B	urban	1461-2920	ON	F	Negative	Herding	Nov-Dec
2016	J6R	urban	1461-2920	QC	M	Negative	Herding	Nov-Dec
2016	L6H	urban	1461-2920	ON	M	Negative	Working	Sep-Oct
2014	L0A	rural	>2920	ON	F	Negative	Mixed	Nov-Dec
2017	H8T	urban	>2920	QC	M	Positive	Mixed	Sep-Oct
2012	L6L	urban	1461-2920	ON	F	Negative	Non-sporting	Nov-Dec
2016	K6V	urban	367-1460	ON	F	Negative	Sporting	Nov-Dec
2013	B3L	urban	367-1460	NS	M	Negative	Mixed	May-Jun
2016	J7V	urban	1461-2920	QC	M	Negative	Non-sporting	Nov-Dec
2016	N0B	rural	>2920	ON	M	Positive	Herding	Nov-Dec
2014	N2K	urban	367-1460	ON	M	Negative	Sporting	Nov-Dec
2012	L1V	urban	>2920	ON	M	Negative	Terrier	Sep-Oct
2013	K0H	rural	>2920	ON	F	Negative	Herding	Sep-Oct
2017	L4M	urban	<366	ON	M	Negative	Working	Jul-Aug
2016	L2P	urban	1461-2920	ON	M	Negative	Sporting	Sep-Oct
2016	V3S	urban	367-1460	BC	M	Negative	Terrier	Sep-Oct
2015	V8Z	urban	1461-2920	BC	M	Negative	Non-sporting	Nov-Dec
2009	L4A	urban	>2920	ON	M	Negative	Herding	Sep-Oct
2015	L6H	urban	>2920	ON	F	Positive	Mixed	Sep-Oct
2013	G1P	urban	>2920	QC	F	Negative	Herding	Nov-Dec
2017	N6B	urban	1461-2920	ON	M	Negative	Hound	Jul-Aug
2017	M8X	urban	367-1460	ON	M	Negative	Toy	May-Jun
2016	G6E	urban	367-1460	QC	M	Negative	Working	Nov-Dec
2009	L3Y	urban	>2920	ON	M	Negative	Non-sporting	Sep-Oct
2017	B3Z	urban	1461-2920	NS	M	Negative	Non-sporting	Jul-Aug
2017	V9T	urban	>2920	BC	M	Negative	Mixed	Sep-Oct
2016	K0M	rural	>2920	ON	F	Negative	Terrier	Nov-Dec
2011	L0G	rural	367-1460	ON	M	Negative	Non-sporting	Sep-Oct
2014	V2V	urban	1461-2920	BC	F	Negative	Toy	Nov-Dec
2016	M1C	urban	>2920	ON	F	Negative	Mixed	Sep-Oct
2016	N1R	urban	<366	ON	M	Negative	Toy	May-Jun
2011	K2S	urban	<366	ON	F	Negative	Working	Nov-Dec
2012	H8T	urban	1461-2920	QC	F	Negative	Toy	Nov-Dec
2014	L1V	urban	367-1460	ON	F	Positive	Working	Sep-Oct
2015	M6C	urban	>2920	ON	F	Negative	Herding	Sep-Oct
2012	K2S	urban	367-1460	ON	F	Negative	Mixed	Sep-Oct
2014	J8V	urban	1461-2920	QC	M	Negative	Herding	Sep-Oct
2015	V9V	urban	1461-2920	BC	M	Negative	Toy	Sep-Oct
2009	M5A	urban	<366	ON	M	Positive	Sporting	Sep-Oct
2015	L1C	urban	>2920	ON	F	Negative	Non-sporting	Sep-Oct
2016	P0J	rural	1461-2920	ON	M	Positive	Working	Nov-Dec
2015	V3N	urban	367-1460	BC	M	Negative	Mixed	Sep-Oct
2015	L3M	urban	1461-2920	ON	M	Negative	Sporting	Nov-Dec
2009	K9V	urban	1461-2920	ON	M	Negative	Working	Sep-Oct
2015	H8T	urban	1461-2920	QC	F	Negative	Mixed	Nov-Dec
2017	N6G	urban	1461-2920	ON	M	Negative	Terrier	Jul-Aug
2016	K0K	rural	1461-2920	ON	M	Negative	Sporting	Nov-Dec
2014	P2B	urban	>2920	ON	M	Positive	Herding	Sep-Oct
2017	J9H	urban	>2920	QC	F	Positive	Hound	Nov-Dec
2012	N2C	urban	>2920	ON	M	Negative	Mixed	Sep-Oct
2014	L6J	urban	<366	ON	M	Negative	Mixed	Jul-Aug
2014	L3T	urban	>2920	ON	M	Negative	Non-sporting	Sep-Oct
2016	L9W	urban	1461-2920	ON	M	Negative	Sporting	Nov-Dec
2013	M4M	urban	1461-2920	ON	F	Negative	Sporting	Sep-Oct
2017	L3Y	urban	<366	ON	M	Negative	Non-sporting	May-Jun
2011	L5R	urban	>2920	ON	M	Negative	Terrier	Sep-Oct
2012	L4A	urban	367-1460	ON	F	Positive	Non-sporting	Sep-Oct
2013	J7P	urban	367-1460	QC	F	Negative	Working	Nov-Dec
2014	P2B	urban	>2920	ON	F	Negative	Terrier	Sep-Oct
2015	N7M	urban	1461-2920	ON	F	Negative	Working	Sep-Oct
2013	V5T	urban	>2920	BC	F	Negative	Toy	Sep-Oct
2013	V5M	urban	1461-2920	BC	F	Negative	Herding	Nov-Dec
2011	L3T	urban	1461-2920	ON	F	Positive	Mixed	Sep-Oct
2017	V3A	urban	>2920	BC	M	Negative	Mixed	Nov-Dec
2017	J1L	urban	>2920	QC	F	Negative	Non-sporting	Nov-Dec
2013	L4G	urban	>2920	ON	F	Negative	Sporting	Nov-Dec
2010	L4J	urban	>2920	ON	M	Negative	Mixed	Nov-Dec
2016	N5X	urban	<366	ON	F	Negative	Sporting	Sep-Oct
2017	M1E	urban	>2920	ON	M	Negative	Toy	Jul-Aug
2014	M6J	urban	<366	ON	M	Negative	Sporting	Sep-Oct
2013	V8Z	urban	>2920	BC	M	Negative	Terrier	Sep-Oct
2010	L4C	urban	1461-2920	ON	M	Negative	Herding	Sep-Oct
2014	M5V	urban	>2920	ON	F	Negative	Hound	Nov-Dec
2016	J2C	urban	1461-2920	QC	F	Negative	Herding	Nov-Dec
2014	L6C	urban	1461-2920	ON	M	Negative	Working	Sep-Oct
2014	V8L	urban	367-1460	BC	F	Negative	Toy	Sep-Oct
2015	L1C	urban	367-1460	ON	F	Negative	Working	Sep-Oct
2017	E3E	urban	367-1460	Atlan3	M	Negative	Sporting	Nov-Dec
2014	P1P	urban	367-1460	ON	F	Negative	Sporting	Nov-Dec
2014	J4P	urban	1461-2920	QC	M	Negative	Non-sporting	Nov-Dec
2017	V5M	urban	1461-2920	BC	F	Negative	Terrier	Sep-Oct
2014	K0M	rural	>2920	ON	M	Negative	Herding	Nov-Dec
2015	L6C	urban	>2920	ON	M	Negative	Hound	Sep-Oct
2017	P3E	urban	1461-2920	ON	M	Negative	Mixed	Jul-Aug
2014	K7M	urban	1461-2920	ON	M	Negative	Sporting	Sep-Oct
2012	L1E	urban	<366	ON	M	Positive	Toy	Jul-Aug
2015	L6H	urban	367-1460	ON	M	Negative	Toy	Jul-Aug
2017	H8T	urban	1461-2920	QC	F	Positive	Working	Nov-Dec
2017	L4E	urban	367-1460	ON	F	Negative	Toy	May-Jun
2012	L5R	urban	>2920	ON	M	Negative	Mixed	Nov-Dec
2012	N0J	rural	367-1460	ON	F	Negative	Non-sporting	Nov-Dec
2014	V9T	urban	1461-2920	BC	M	Positive	Herding	Nov-Dec
2009	L6M	urban	1461-2920	ON	M	Negative	Sporting	Nov-Dec
2015	N6K	urban	>2920	ON	M	Negative	Working	Sep-Oct
2011	L6V	urban	>2920	ON	M	Negative	Mixed	Sep-Oct
2011	L7K	urban	367-1460	ON	F	Negative	Herding	Sep-Oct
2016	M1E	urban	>2920	ON	M	Negative	Hound	Sep-Oct
2012	K0K	rural	367-1460	ON	M	Negative	Hound	Sep-Oct
2013	M5R	urban	<366	ON	M	Positive	Working	Jul-Aug
2011	L1C	urban	367-1460	ON	F	Negative	Non-sporting	Sep-Oct
2014	L4G	urban	>2920	ON	F	Positive	Mixed	Sep-Oct
2012	L7E	urban	1461-2920	ON	M	Negative	Non-sporting	Sep-Oct
2017	B3M	urban	1461-2920	NS	F	Negative	Toy	Jan-Feb
2009	L7K	urban	1461-2920	ON	F	Negative	Hound	Sep-Oct
2011	B3M	urban	1461-2920	NS	M	Negative	Sporting	Nov-Dec
2013	M5R	urban	1461-2920	ON	M	Negative	Hound	Jul-Aug
2017	V6J	urban	>2920	BC	F	Negative	Toy	Sep-Oct
2016	M6R	urban	>2920	ON	M	Negative	Working	Sep-Oct
2011	H8T	urban	>2920	QC	M	Positive	Toy	Nov-Dec
2013	M1R	urban	367-1460	ON	M	Negative	Toy	May-Jun
2015	V8P	urban	1461-2920	BC	F	Negative	Toy	Sep-Oct
2016	K0C	rural	1461-2920	ON	F	Negative	Working	Nov-Dec
2017	M1E	urban	>2920	ON	F	Negative	Sporting	Nov-Dec
2014	B3R	urban	1461-2920	NS	F	Negative	Sporting	Nov-Dec
2013	V6J	urban	>2920	BC	M	Negative	Terrier	Nov-Dec
2014	N0K	rural	1461-2920	ON	M	Negative	Working	Nov-Dec
2017	L4C	urban	1461-2920	ON	F	Negative	Terrier	Jul-Aug
2015	N2M	urban	<366	ON	M	Negative	Herding	Jul-Aug
2017	K7K	urban	367-1460	ON	M	Negative	Herding	Jul-Aug
2014	M4L	urban	>2920	ON	F	Negative	Herding	Sep-Oct
2017	M1E	urban	1461-2920	ON	M	Negative	Toy	Jan-Feb
2017	B3M	urban	1461-2920	NS	F	Negative	Toy	May-Jun
2015	B3G	urban	1461-2920	NS	M	Negative	Sporting	Sep-Oct
2014	V8X	urban	1461-2920	BC	M	Negative	Toy	Sep-Oct
2012	L5V	urban	>2920	ON	F	Negative	Terrier	Nov-Dec
2014	B2S	urban	367-1460	NS	M	Negative	Toy	May-Jun
2017	K9A	urban	367-1460	ON	M	Negative	Non-sporting	Jul-Aug
2016	P1B	urban	1461-2920	ON	F	Negative	Sporting	Nov-Dec
2016	V7E	urban	367-1460	BC	F	Negative	Terrier	Nov-Dec
2013	J7V	urban	>2920	QC	F	Negative	Terrier	Sep-Oct
2014	V7M	urban	367-1460	BC	M	Negative	Mixed	Sep-Oct
2014	L6H	urban	1461-2920	ON	M	Positive	Sporting	Nov-Dec
2015	M4W	urban	367-1460	ON	F	Negative	Sporting	Nov-Dec
2013	L6K	urban	367-1460	ON	F	Negative	Mixed	Jul-Aug
2015	N0B	rural	>2920	ON	M	Positive	Working	Nov-Dec
2013	N0C	rural	>2920	ON	F	Negative	Hound	Sep-Oct
2012	L0L	rural	1461-2920	ON	M	Negative	Herding	Nov-Dec
2012	L7L	urban	>2920	ON	F	Negative	Toy	Sep-Oct
2017	V4L	urban	>2920	BC	F	Negative	Mixed	Nov-Dec
2009	V5M	urban	367-1460	BC	M	Positive	Mixed	Nov-Dec
2013	L1V	urban	1461-2920	ON	M	Negative	Terrier	Jul-Aug
2016	L2E	urban	<366	ON	M	Negative	Non-sporting	Jul-Aug
2015	L7C	urban	>2920	ON	M	Negative	Working	Nov-Dec
2016	J4Y	urban	>2920	QC	M	Negative	Toy	Sep-Oct
2011	L0G	rural	367-1460	ON	F	Negative	Non-sporting	Nov-Dec
2009	L7K	urban	>2920	ON	M	Negative	Hound	Sep-Oct
2017	L4G	urban	367-1460	ON	M	Negative	Mixed	May-Jun
2017	K2A	urban	>2920	ON	F	Negative	Toy	Jul-Aug
2017	B4C	urban	<366	NS	M	Positive	Sporting	Jul-Aug
2013	L5C	urban	<366	ON	M	Negative	Non-sporting	May-Jun
2015	L1W	urban	>2920	ON	M	Negative	Sporting	Nov-Dec
2014	L0G	rural	1461-2920	ON	F	Negative	Non-sporting	Sep-Oct
2016	M1R	urban	>2920	ON	M	Negative	Working	Nov-Dec
2017	L6H	urban	>2920	ON	M	Negative	Terrier	Jul-Aug
2014	V9R	urban	<366	BC	F	Negative	Herding	Nov-Dec
2013	H1K	urban	>2920	QC	F	Negative	Herding	Nov-Dec
2009	N2L	urban	<366	ON	F	Negative	Sporting	Nov-Dec
2013	V8X	urban	>2920	BC	M	Negative	Mixed	Nov-Dec
2017	L2A	urban	<366	ON	M	Positive	Hound	Jan-Feb
2017	L4J	urban	1461-2920	ON	F	Negative	Mixed	Jul-Aug
2016	L2J	urban	>2920	ON	M	Negative	Sporting	Nov-Dec
2011	N2C	urban	367-1460	ON	M	Negative	Working	Sep-Oct
2013	M1E	urban	>2920	ON	M	Negative	Toy	Jul-Aug
2014	V2Y	urban	<366	BC	M	Negative	Hound	Sep-Oct
2016	L0E	rural	>2920	ON	M	Negative	Mixed	Sep-Oct
2009	N0B	rural	>2920	ON	M	Negative	Terrier	Sep-Oct
2017	H8T	urban	>2920	QC	M	Negative	Non-sporting	Sep-Oct
2012	L1W	urban	>2920	ON	F	Negative	Mixed	Nov-Dec
2013	L5J	urban	367-1460	ON	F	Negative	Toy	Jan-Feb
2012	L1E	urban	367-1460	ON	M	Negative	Sporting	Nov-Dec
2017	K0L	rural	1461-2920	ON	F	Negative	Toy	Jul-Aug
2014	M9A	urban	367-1460	ON	F	Positive	Working	Sep-Oct
2017	L8J	urban	367-1460	ON	M	Positive	Toy	Mar-Apr
2015	P3A	urban	>2920	ON	F	Negative	Herding	Sep-Oct
2015	M4S	urban	367-1460	ON	M	Negative	Terrier	Jul-Aug
2011	N3T	urban	>2920	ON	F	Negative	Terrier	Nov-Dec
2014	V6J	urban	367-1460	BC	M	Negative	Mixed	Nov-Dec
2017	H8T	urban	>2920	QC	F	Negative	Terrier	Sep-Oct
2016	V6J	urban	1461-2920	BC	M	Negative	Terrier	Nov-Dec
2015	P2B	urban	>2920	ON	F	Negative	Non-sporting	Sep-Oct
2016	J0P	rural	>2920	QC	M	Positive	Toy	Nov-Dec
2012	L9P	urban	367-1460	ON	F	Negative	Hound	Sep-Oct
2010	M9C	urban	367-1460	ON	F	Negative	Terrier	Sep-Oct
2016	L3T	urban	>2920	ON	F	Negative	Herding	Sep-Oct
2013	N6B	urban	367-1460	ON	F	Negative	Toy	May-Jun
2014	N0B	rural	1461-2920	ON	F	Negative	Working	Nov-Dec
2017	H8T	urban	1461-2920	QC	M	Negative	Working	Sep-Oct
2016	V2Y	urban	<366	BC	F	Positive	Terrier	Sep-Oct
2010	N1H	urban	1461-2920	ON	F	Negative	Herding	Nov-Dec
2013	M1T	urban	367-1460	ON	M	Negative	Terrier	May-Jun
2015	M9A	urban	<366	ON	F	Negative	Sporting	Sep-Oct
2017	L2P	urban	>2920	ON	M	Negative	Mixed	Jul-Aug
2009	L7G	urban	>2920	ON	M	Negative	Working	Nov-Dec
2012	N1G	urban	367-1460	ON	F	Negative	Non-sporting	Sep-Oct
2017	M1R	urban	367-1460	ON	F	Negative	Herding	Jul-Aug
2010	K4A	urban	1461-2920	ON	F	Negative	Non-sporting	Nov-Dec
2017	B3Z	urban	>2920	NS	F	Negative	Sporting	Sep-Oct
2015	L0C	rural	>2920	ON	F	Negative	Hound	Nov-Dec
2017	V3L	urban	1461-2920	BC	M	Negative	Hound	Sep-Oct
2017	L4C	urban	1461-2920	ON	F	Negative	Toy	Jan-Feb
2017	K0L	rural	>2920	ON	M	Positive	Working	Sep-Oct
2014	H8T	urban	<366	QC	M	Negative	Working	Nov-Dec
2016	V9B	urban	>2920	BC	M	Negative	Toy	Nov-Dec
2017	L0E	rural	<366	ON	M	Negative	Terrier	May-Jun
2016	V4L	urban	<366	BC	F	Positive	Hound	Nov-Dec
2013	M1E	urban	>2920	ON	F	Positive	Sporting	Nov-Dec
2014	L0K	rural	367-1460	ON	F	Negative	Working	Nov-Dec
2017	N4K	urban	1461-2920	ON	M	Negative	Terrier	Jan-Feb
2017	L0A	rural	>2920	ON	M	Negative	Sporting	Sep-Oct
2009	L0A	rural	367-1460	ON	F	Negative	Herding	Sep-Oct
2011	V5Y	urban	367-1460	BC	M	Negative	Toy	Sep-Oct
2015	K9A	urban	1461-2920	ON	M	Negative	Toy	Jul-Aug
2017	M8Z	urban	>2920	ON	M	Negative	Sporting	Sep-Oct
2012	M4K	urban	>2920	ON	M	Positive	Non-sporting	Sep-Oct
2017	M9W	urban	1461-2920	ON	F	Negative	Toy	May-Jun
2015	L8P	urban	367-1460	ON	M	Negative	Mixed	Jul-Aug
2015	N3H	urban	>2920	ON	F	Negative	Working	Nov-Dec
2016	J4B	urban	>2920	QC	F	Negative	Toy	Sep-Oct
2016	P2A	urban	1461-2920	ON	F	Negative	Working	Sep-Oct
2011	M3B	urban	>2920	ON	F	Negative	Mixed	Nov-Dec
2015	J0S	rural	367-1460	QC	M	Negative	Herding	Nov-Dec
2015	N0B	rural	367-1460	ON	M	Negative	Working	Sep-Oct
2017	E8S	urban	>2920	Atlan3	F	Negative	Mixed	Nov-Dec
2013	M4L	urban	367-1460	ON	M	Negative	Mixed	Jan-Feb
2016	L0S	rural	>2920	ON	F	Negative	Herding	Nov-Dec
2010	L5J	urban	>2920	ON	M	Negative	Herding	Nov-Dec
2011	L4L	urban	1461-2920	ON	F	Negative	Non-sporting	Sep-Oct
2015	N0J	rural	>2920	ON	F	Negative	Mixed	Sep-Oct
2015	L0G	rural	367-1460	ON	M	Negative	Sporting	Sep-Oct
2017	N0J	rural	<366	ON	M	Negative	Mixed	Jan-Feb
2017	V3A	urban	>2920	BC	M	Negative	Non-sporting	Nov-Dec
2016	L7A	urban	>2920	ON	F	Negative	Working	Nov-Dec
2017	B1R	urban	1461-2920	NS	F	Negative	Herding	Jul-Aug
2017	J0P	rural	1461-2920	QC	M	Negative	Working	Nov-Dec
2011	H4W	urban	<366	QC	M	Negative	Non-sporting	Sep-Oct
2017	M1E	urban	367-1460	ON	F	Positive	Toy	May-Jun
2012	K7K	urban	<366	ON	M	Negative	Sporting	Sep-Oct
2017	L5N	urban	>2920	ON	M	Negative	Toy	Jan-Feb
2015	M3H	urban	367-1460	ON	M	Negative	Sporting	Sep-Oct
2013	K0C	rural	<366	ON	F	Negative	Mixed	Jul-Aug
2013	M5R	urban	1461-2920	ON	M	Negative	Toy	May-Jun
2012	M9W	urban	367-1460	ON	F	Negative	Working	Nov-Dec
2014	J7Z	urban	1461-2920	QC	M	Negative	Mixed	Sep-Oct
2013	L7C	urban	367-1460	ON	M	Negative	Mixed	May-Jun
2013	N3A	urban	>2920	ON	F	Negative	Toy	Jul-Aug
2016	L0G	rural	>2920	ON	F	Negative	Mixed	Sep-Oct
2014	M4K	urban	>2920	ON	M	Positive	Sporting	Nov-Dec
2012	V6H	urban	<366	BC	M	Negative	Herding	Nov-Dec
2017	J7V	urban	1461-2920	QC	M	Negative	Sporting	Nov-Dec
2017	L0A	rural	1461-2920	ON	M	Negative	Non-sporting	Jul-Aug
2017	K2M	urban	1461-2920	ON	M	Negative	Herding	Jul-Aug
2016	K7G	urban	367-1460	ON	M	Negative	Sporting	Sep-Oct
2012	L0P	rural	367-1460	ON	F	Negative	Mixed	Sep-Oct
2009	L5N	urban	>2920	ON	F	Negative	Terrier	Sep-Oct
2013	L5L	urban	>2920	ON	M	Positive	Terrier	Jul-Aug
2017	N6B	urban	>2920	ON	M	Negative	Toy	May-Jun
2017	N6B	urban	1461-2920	ON	M	Negative	Mixed	Jan-Feb
2015	V9T	urban	1461-2920	BC	F	Negative	Toy	Sep-Oct
2014	L7R	urban	>2920	ON	F	Negative	Hound	Sep-Oct
2010	N0J	rural	>2920	ON	M	Negative	Toy	Sep-Oct
2017	M4Y	urban	1461-2920	ON	M	Negative	Non-sporting	Jul-Aug
2017	L0K	rural	>2920	ON	M	Positive	Sporting	Nov-Dec
2016	V7H	urban	1461-2920	BC	F	Negative	Terrier	Nov-Dec
2012	N2P	urban	>2920	ON	M	Negative	Herding	Nov-Dec
2015	H7X	urban	>2920	QC	M	Negative	Mixed	Sep-Oct
2014	L7L	urban	367-1460	ON	F	Positive	Toy	Jul-Aug
2015	L7C	urban	1461-2920	ON	F	Negative	Sporting	Nov-Dec
2011	L6W	urban	>2920	ON	M	Negative	Herding	Sep-Oct
2013	L8W	urban	1461-2920	ON	F	Negative	Mixed	Jul-Aug
2010	P5E	urban	1461-2920	ON	M	Negative	Working	Nov-Dec
2017	L6H	urban	1461-2920	ON	F	Negative	Terrier	Jul-Aug
2016	V7J	urban	367-1460	BC	M	Negative	Non-sporting	Nov-Dec
2011	L1J	urban	>2920	ON	M	Negative	Non-sporting	Sep-Oct
2017	N1R	urban	367-1460	ON	M	Negative	Working	Jul-Aug
2009	V3A	urban	1461-2920	BC	M	Negative	Mixed	Nov-Dec
2014	M2N	urban	367-1460	ON	M	Negative	Terrier	Jul-Aug
2013	L6S	urban	367-1460	ON	M	Negative	Toy	Mar-Apr
2012	P3C	urban	>2920	ON	F	Negative	Terrier	Nov-Dec
2009	K1L	urban	1461-2920	ON	M	Negative	Toy	Jul-Aug
2015	L6L	urban	367-1460	ON	M	Negative	Toy	May-Jun
2014	L5L	urban	>2920	ON	F	Negative	Non-sporting	Sep-Oct
2016	N8W	urban	1461-2920	ON	F	Negative	Sporting	Nov-Dec
2016	H8T	urban	>2920	QC	M	Negative	Terrier	Nov-Dec
2015	L0L	rural	367-1460	ON	M	Negative	Sporting	Nov-Dec
2013	M5R	urban	367-1460	ON	F	Negative	Mixed	Jul-Aug
2015	V3S	urban	>2920	BC	M	Negative	Terrier	Nov-Dec
2017	K0K	rural	>2920	ON	F	Negative	Working	Sep-Oct
2009	N0B	rural	367-1460	ON	M	Positive	Working	Sep-Oct
2014	L0A	rural	>2920	ON	F	Negative	Terrier	Sep-Oct
2017	V6J	urban	>2920	BC	F	Negative	Mixed	Nov-Dec
2013	H8T	urban	>2920	QC	F	Negative	Hound	Nov-Dec
2012	L1G	urban	1461-2920	ON	M	Negative	Working	Nov-Dec
2016	N0B	rural	367-1460	ON	M	Negative	Sporting	Nov-Dec
2017	L1S	urban	>2920	ON	F	Positive	Toy	Jul-Aug
2017	V6P	urban	1461-2920	BC	F	Negative	Herding	Sep-Oct
2011	L1E	urban	1461-2920	ON	M	Negative	Working	Sep-Oct
2015	L3T	urban	1461-2920	ON	F	Negative	Toy	Jul-Aug
2009	L1W	urban	>2920	ON	F	Negative	Mixed	Sep-Oct
2017	M9C	urban	>2920	ON	F	Negative	Sporting	Sep-Oct
2009	L4R	urban	367-1460	ON	M	Negative	Sporting	Sep-Oct
2013	L7A	urban	>2920	ON	M	Negative	Mixed	Jul-Aug
2012	L1A	urban	1461-2920	ON	M	Negative	Sporting	Nov-Dec
2011	L0B	rural	367-1460	ON	F	Negative	Mixed	Sep-Oct
2017	L9G	urban	1461-2920	ON	M	Negative	Toy	Mar-Apr
2013	M9V	urban	367-1460	ON	F	Negative	Non-sporting	Jul-Aug
2017	N0B	rural	<366	ON	F	Negative	Herding	Jul-Aug
2015	V9S	urban	367-1460	BC	F	Negative	Mixed	Nov-Dec
2013	V9K	urban	367-1460	BC	F	Negative	Working	Nov-Dec
2011	L0R	rural	>2920	ON	M	Negative	Non-sporting	Nov-Dec
2016	N5V	urban	1461-2920	ON	F	Negative	Toy	Jul-Aug
2015	P7B	urban	>2920	ON	F	Negative	Hound	Sep-Oct
2017	N4G	urban	367-1460	ON	M	Negative	Herding	May-Jun
2013	L7P	urban	1461-2920	ON	M	Positive	Terrier	Jan-Feb
2017	M1E	urban	1461-2920	ON	F	Positive	Mixed	Jul-Aug
2014	L3T	urban	1461-2920	ON	M	Negative	Toy	Jul-Aug
2014	L8W	urban	367-1460	ON	M	Negative	Mixed	Jul-Aug
2014	L9W	urban	>2920	ON	F	Negative	Working	Nov-Dec
2017	L6L	urban	367-1460	ON	M	Negative	Non-sporting	May-Jun
2010	M4J	urban	1461-2920	ON	F	Negative	Terrier	Sep-Oct
2016	M8Z	urban	1461-2920	ON	M	Negative	Terrier	Jul-Aug
2014	G1P	urban	1461-2920	QC	F	Negative	Mixed	Sep-Oct
2014	V9M	urban	<366	BC	F	Negative	Mixed	Sep-Oct
2016	N4G	urban	>2920	ON	F	Negative	Hound	Sep-Oct
2017	N0G	rural	1461-2920	ON	F	Negative	Sporting	Sep-Oct
2015	V3B	urban	>2920	BC	M	Negative	Mixed	Nov-Dec
2013	V6J	urban	>2920	BC	M	Negative	Herding	Nov-Dec
2016	N5W	urban	367-1460	ON	F	Negative	Toy	Jul-Aug
2017	H8T	urban	1461-2920	QC	F	Negative	Sporting	Nov-Dec
2015	L6W	urban	>2920	ON	M	Negative	Toy	Jul-Aug
2016	J4Y	urban	1461-2920	QC	M	Negative	Non-sporting	Sep-Oct
2017	B4C	urban	>2920	NS	M	Negative	Mixed	Jul-Aug
2017	M1R	urban	1461-2920	ON	F	Positive	Non-sporting	Jul-Aug
2009	N0G	rural	>2920	ON	F	Negative	Mixed	Nov-Dec
2017	V8X	urban	1461-2920	BC	F	Negative	Working	Nov-Dec
2014	V9T	urban	1461-2920	BC	F	Negative	Terrier	Nov-Dec
2011	V5M	urban	367-1460	BC	F	Negative	Toy	Nov-Dec
2009	N0B	rural	1461-2920	ON	F	Positive	Herding	Sep-Oct
2012	M6R	urban	>2920	ON	F	Negative	Non-sporting	Nov-Dec
2016	N6C	urban	>2920	ON	M	Negative	Toy	Jul-Aug
2011	V5M	urban	1461-2920	BC	M	Positive	Toy	Sep-Oct
2017	L5G	urban	367-1460	ON	F	Negative	Herding	Jul-Aug
2017	B3L	urban	<366	NS	M	Negative	Non-sporting	Mar-Apr
2012	K9V	urban	>2920	ON	M	Negative	Hound	Sep-Oct
2017	V6J	urban	>2920	BC	M	Negative	Terrier	Sep-Oct
2015	N6B	urban	1461-2920	ON	M	Negative	Mixed	Jul-Aug
2013	H7V	urban	1461-2920	QC	M	Negative	Sporting	Nov-Dec
2016	G8Z	urban	<366	QC	F	Negative	Working	Nov-Dec
2011	L5V	urban	1461-2920	ON	M	Negative	Sporting	Nov-Dec
2013	K9A	urban	1461-2920	ON	M	Negative	Herding	Jul-Aug
2010	M1J	urban	>2920	ON	M	Negative	Terrier	Sep-Oct
2017	L3Y	urban	367-1460	ON	F	Negative	Non-sporting	Jul-Aug
2013	L5J	urban	>2920	ON	M	Negative	Toy	May-Jun
2016	G8Z	urban	>2920	QC	F	Positive	Terrier	Nov-Dec
2013	N7S	urban	1461-2920	ON	M	Negative	Non-sporting	Jul-Aug
2014	M5R	urban	1461-2920	ON	F	Negative	Sporting	Nov-Dec
2014	V3W	urban	367-1460	BC	F	Negative	Terrier	Nov-Dec
2017	B2K	urban	367-1460	NS	F	Negative	Mixed	May-Jun
2014	E7L	urban	>2920	Atlan3	M	Negative	Mixed	Nov-Dec
2010	B0S	rural	>2920	NS	M	Negative	Herding	Nov-Dec
2010	K7K	urban	1461-2920	ON	F	Negative	Mixed	Sep-Oct
2011	N2T	urban	1461-2920	ON	F	Negative	Hound	Sep-Oct
2012	H8T	urban	367-1460	QC	F	Negative	Terrier	Nov-Dec
2016	N6B	urban	1461-2920	ON	M	Negative	Mixed	Jul-Aug
2012	P0B	rural	1461-2920	ON	F	Positive	Herding	Nov-Dec
2017	L3T	urban	<366	ON	F	Negative	Toy	Mar-Apr
2013	K1L	urban	1461-2920	ON	F	Negative	Terrier	Jul-Aug
2017	N2C	urban	>2920	ON	M	Negative	Herding	Jul-Aug
2015	M5R	urban	<366	ON	F	Negative	Terrier	Jul-Aug
2017	L4G	urban	1461-2920	ON	F	Positive	Toy	May-Jun
2015	L7E	urban	>2920	ON	F	Negative	Working	Nov-Dec
2016	H8T	urban	>2920	QC	F	Positive	Toy	Sep-Oct
2015	N5C	urban	1461-2920	ON	M	Negative	Sporting	Sep-Oct
2012	N1H	urban	1461-2920	ON	F	Negative	Working	Nov-Dec
2013	M4K	urban	1461-2920	ON	M	Positive	Mixed	May-Jun
2017	M4W	urban	<366	ON	M	Negative	Terrier	Mar-Apr
2016	K0K	rural	1461-2920	ON	M	Negative	Sporting	Sep-Oct
2009	L0C	rural	>2920	ON	M	Negative	Herding	Sep-Oct
2013	L0P	rural	>2920	ON	F	Negative	Working	Sep-Oct
2013	L0R	rural	367-1460	ON	M	Negative	Terrier	Jul-Aug
2016	N4S	urban	1461-2920	ON	M	Negative	Sporting	Sep-Oct
2015	V2X	urban	1461-2920	BC	M	Negative	Non-sporting	Nov-Dec
2016	V0R	rural	1461-2920	BC	M	Negative	Herding	Nov-Dec
2014	V3S	urban	1461-2920	BC	F	Negative	Mixed	Nov-Dec
2011	V0S	rural	1461-2920	BC	M	Negative	Toy	Nov-Dec
2015	N6B	urban	367-1460	ON	M	Negative	Herding	Jul-Aug
2017	M1R	urban	1461-2920	ON	M	Negative	Hound	Jul-Aug
2015	L6W	urban	1461-2920	ON	M	Negative	Toy	Jan-Feb
2016	H8T	urban	367-1460	QC	M	Negative	Working	Nov-Dec
2014	M9C	urban	1461-2920	ON	F	Negative	Toy	Jul-Aug
2013	H8T	urban	367-1460	QC	F	Negative	Working	Sep-Oct
2017	L4N	urban	<366	ON	M	Negative	Sporting	Jul-Aug
2015	H8T	urban	1461-2920	QC	F	Negative	Herding	Sep-Oct
2013	L4N	urban	>2920	ON	F	Negative	Toy	Jul-Aug
2015	L1V	urban	367-1460	ON	M	Positive	Non-sporting	Jul-Aug
2012	H1K	urban	>2920	QC	M	Negative	Toy	Sep-Oct
2011	P3N	urban	>2920	ON	F	Negative	Non-sporting	Nov-Dec
2017	V8Y	urban	>2920	BC	M	Negative	Mixed	Sep-Oct
2016	L0K	rural	>2920	ON	F	Negative	Mixed	Sep-Oct
2015	V7T	urban	367-1460	BC	M	Negative	Working	Nov-Dec
2012	K2A	urban	>2920	ON	M	Negative	Hound	Nov-Dec
2011	M5R	urban	>2920	ON	M	Negative	Hound	Sep-Oct
2017	M3M	urban	1461-2920	ON	M	Negative	Working	Jul-Aug
2016	H9W	urban	>2920	QC	F	Negative	Mixed	Nov-Dec
2011	M4Y	urban	367-1460	ON	M	Negative	Toy	Jul-Aug
2016	M9W	urban	1461-2920	ON	M	Negative	Toy	Jan-Feb
2013	L4C	urban	1461-2920	ON	M	Negative	Toy	Mar-Apr
2015	M2N	urban	1461-2920	ON	M	Negative	Toy	May-Jun
2012	H7R	urban	367-1460	QC	F	Negative	Mixed	Nov-Dec
2009	N0B	rural	367-1460	ON	F	Positive	Working	Nov-Dec
2015	V0R	rural	367-1460	BC	M	Negative	Mixed	Sep-Oct
2016	V7N	urban	367-1460	BC	M	Negative	Working	Nov-Dec
2014	N6B	urban	367-1460	ON	F	Negative	Toy	Jul-Aug
2013	N4G	urban	367-1460	ON	M	Negative	Herding	May-Jun
2015	M6R	urban	<366	ON	F	Negative	Mixed	Jul-Aug
2016	K0L	rural	>2920	ON	F	Negative	Herding	Sep-Oct
2014	N7S	urban	367-1460	ON	F	Negative	Sporting	Sep-Oct
2011	N0R	rural	>2920	ON	F	Negative	Toy	Sep-Oct
2015	V8L	urban	367-1460	BC	M	Negative	Mixed	Sep-Oct
2012	E8S	urban	1461-2920	Atlan3	M	Positive	Mixed	Nov-Dec
2016	M9W	urban	1461-2920	ON	M	Negative	Toy	May-Jun
2011	L1R	urban	1461-2920	ON	F	Negative	Working	Nov-Dec
2014	V3B	urban	>2920	BC	M	Negative	Mixed	Nov-Dec
2017	H8T	urban	1461-2920	QC	F	Negative	Working	Sep-Oct
2016	N0B	rural	1461-2920	ON	M	Negative	Sporting	Nov-Dec
2017	L9G	urban	1461-2920	ON	M	Negative	Herding	Jan-Feb
2016	M5A	urban	<366	ON	F	Positive	Mixed	Jul-Aug
2012	L4A	urban	>2920	ON	M	Negative	Mixed	Sep-Oct
2014	M2N	urban	>2920	ON	M	Negative	Toy	Jul-Aug
2014	V2Y	urban	1461-2920	BC	M	Negative	Herding	Sep-Oct
2009	K8A	urban	1461-2920	ON	M	Negative	Sporting	Sep-Oct
2009	V3G	urban	367-1460	BC	M	Negative	Terrier	Sep-Oct
2017	V5M	urban	1461-2920	BC	F	Negative	Hound	Sep-Oct
2017	L0G	rural	>2920	ON	F	Negative	Working	Sep-Oct
2016	H8T	urban	367-1460	QC	F	Negative	Non-sporting	Sep-Oct
2017	M4K	urban	1461-2920	ON	M	Negative	Non-sporting	Jan-Feb
2013	N3L	urban	1461-2920	ON	F	Negative	Herding	Jul-Aug
2015	C1A	urban	>2920	Atlan3	M	Negative	Herding	Nov-Dec
2012	V9T	urban	1461-2920	BC	M	Negative	Terrier	Nov-Dec
2017	H8T	urban	1461-2920	QC	M	Negative	Toy	Jul-Aug
2016	V6X	urban	>2920	BC	F	Negative	Toy	Nov-Dec
2017	H8T	urban	>2920	QC	F	Negative	Working	Nov-Dec
2013	M4S	urban	1461-2920	ON	F	Negative	Non-sporting	Jul-Aug
2012	B4V	urban	1461-2920	NS	M	Negative	Sporting	Nov-Dec
2011	N0B	rural	>2920	ON	M	Negative	Hound	Nov-Dec
2015	N5Z	urban	1461-2920	ON	F	Negative	Toy	Jul-Aug
2010	L0G	rural	1461-2920	ON	M	Negative	Herding	Sep-Oct
2014	N3W	urban	1461-2920	ON	M	Negative	Mixed	Jul-Aug
2017	P1P	urban	>2920	ON	F	Negative	Sporting	Sep-Oct
2017	L7C	urban	1461-2920	ON	M	Negative	Non-sporting	May-Jun
2016	V6J	urban	1461-2920	BC	F	Negative	Mixed	Nov-Dec
2013	M1C	urban	367-1460	ON	F	Negative	Non-sporting	Jul-Aug
2017	V3A	urban	>2920	BC	F	Negative	Herding	Nov-Dec
2015	J1K	urban	367-1460	QC	F	Positive	Working	Nov-Dec
2013	H8T	urban	>2920	QC	M	Negative	Working	Nov-Dec
2011	K1S	urban	>2920	ON	M	Negative	Working	Nov-Dec
2015	L0E	rural	>2920	ON	M	Negative	Hound	Sep-Oct
2016	L5J	urban	1461-2920	ON	F	Negative	Toy	Jul-Aug
2012	L7P	urban	>2920	ON	F	Positive	Terrier	Sep-Oct
2012	L3Y	urban	1461-2920	ON	F	Negative	Hound	Sep-Oct
2016	N4K	urban	1461-2920	ON	F	Negative	Sporting	Sep-Oct
2016	V2T	urban	367-1460	BC	F	Negative	Terrier	Sep-Oct
2013	V5M	urban	>2920	BC	M	Positive	Hound	Nov-Dec
2017	V9W	urban	367-1460	BC	M	Negative	Working	Sep-Oct
2013	M4Y	urban	<366	ON	F	Negative	Toy	Mar-Apr
2009	M1S	urban	>2920	ON	F	Negative	Herding	Sep-Oct
2012	P0H	rural	>2920	ON	M	Negative	Mixed	Nov-Dec
2015	K7M	urban	367-1460	ON	F	Negative	Sporting	Sep-Oct
2013	L4N	urban	>2920	ON	M	Negative	Herding	Jul-Aug
2013	L1E	urban	1461-2920	ON	F	Negative	Toy	May-Jun
2017	N7G	urban	1461-2920	ON	F	Negative	Hound	Jul-Aug
2015	V2V	urban	1461-2920	BC	M	Negative	Hound	Sep-Oct
2009	N0L	rural	1461-2920	ON	M	Negative	Sporting	Nov-Dec
2015	K0M	rural	>2920	ON	M	Negative	Working	Sep-Oct
2016	G1P	urban	367-1460	QC	F	Negative	Working	Nov-Dec
2017	B2W	urban	>2920	NS	F	Negative	Toy	May-Jun
2011	V6M	urban	1461-2920	BC	F	Negative	Toy	Nov-Dec
2009	L3K	urban	>2920	ON	F	Negative	Non-sporting	Sep-Oct
2014	J4P	urban	367-1460	QC	M	Negative	Working	Nov-Dec
2017	V7P	urban	>2920	BC	F	Negative	Mixed	Sep-Oct
2014	V5N	urban	1461-2920	BC	M	Negative	Herding	Nov-Dec
2016	H8T	urban	1461-2920	QC	M	Negative	Working	Sep-Oct
2015	M5R	urban	>2920	ON	M	Negative	Working	Sep-Oct
2017	H8T	urban	1461-2920	QC	F	Negative	Sporting	Nov-Dec
2017	L3Y	urban	1461-2920	ON	F	Negative	Herding	Jul-Aug
2015	V3J	urban	367-1460	BC	F	Negative	Non-sporting	Nov-Dec
2016	L0L	rural	>2920	ON	M	Negative	Working	Sep-Oct
2014	N5H	urban	367-1460	ON	M	Negative	Herding	Jul-Aug
2014	N2M	urban	1461-2920	ON	M	Negative	Toy	Jan-Feb
2015	K7C	urban	>2920	ON	M	Negative	Sporting	Sep-Oct
2017	P0J	rural	>2920	ON	F	Negative	Sporting	Nov-Dec
2017	K6V	urban	<366	ON	F	Negative	Herding	Jan-Feb
2012	K9A	urban	>2920	ON	F	Negative	Herding	Nov-Dec
2016	N6G	urban	>2920	ON	M	Negative	Working	Sep-Oct
2012	N0M	rural	367-1460	ON	M	Negative	Working	Sep-Oct
2014	K9J	urban	367-1460	ON	M	Negative	Non-sporting	Jul-Aug
2013	H8T	urban	>2920	QC	F	Negative	Herding	Sep-Oct
2013	H4G	urban	367-1460	QC	M	Negative	Terrier	Jul-Aug
2015	V8M	urban	>2920	BC	M	Negative	Herding	Nov-Dec
2015	V7C	urban	367-1460	BC	F	Negative	Mixed	Sep-Oct
2012	L7L	urban	367-1460	ON	M	Negative	Working	Sep-Oct
2014	K0C	rural	>2920	ON	F	Negative	Herding	Sep-Oct
2016	K7R	urban	>2920	ON	M	Negative	Sporting	Sep-Oct
2013	P1L	urban	1461-2920	ON	M	Negative	Working	Jul-Aug
2015	V6P	urban	1461-2920	BC	M	Negative	Terrier	Sep-Oct
2016	N0A	rural	1461-2920	ON	F	Negative	Sporting	Nov-Dec
2016	J3H	urban	>2920	QC	F	Negative	Terrier	Nov-Dec
2012	L3R	urban	>2920	ON	F	Negative	Mixed	Sep-Oct
2016	V8V	urban	>2920	BC	M	Negative	Herding	Nov-Dec
2015	H8T	urban	1461-2920	QC	M	Negative	Working	Nov-Dec
2017	B3Z	urban	>2920	NS	M	Negative	Non-sporting	Jul-Aug
2011	N6B	urban	>2920	ON	F	Negative	Terrier	Sep-Oct
2014	V3R	urban	367-1460	BC	M	Negative	Mixed	Sep-Oct
2012	L0S	rural	>2920	ON	F	Negative	Toy	Sep-Oct
2016	V4K	urban	>2920	BC	M	Negative	Non-sporting	Nov-Dec
2016	V4K	urban	1461-2920	BC	M	Negative	Terrier	Sep-Oct
2015	V9L	urban	<366	BC	M	Negative	Sporting	Nov-Dec
2014	N0R	rural	<366	ON	F	Negative	Sporting	Sep-Oct
2010	N5C	urban	>2920	ON	F	Negative	Mixed	Nov-Dec
2015	N2L	urban	1461-2920	ON	M	Negative	Non-sporting	Jul-Aug
2017	L3Y	urban	367-1460	ON	M	Negative	Mixed	May-Jun
2017	V0X	rural	1461-2920	BC	F	Negative	Non-sporting	Sep-Oct
2015	V6J	urban	1461-2920	BC	M	Negative	Working	Nov-Dec
2011	V6J	urban	1461-2920	BC	M	Negative	Mixed	Nov-Dec
2017	B3G	urban	367-1460	NS	F	Negative	Herding	May-Jun
2014	E1G	urban	>2920	Atlan3	M	Negative	Herding	Nov-Dec
2014	L0P	rural	1461-2920	ON	F	Negative	Working	Sep-Oct
2016	L4A	urban	<366	ON	F	Negative	Terrier	Jul-Aug
2010	L1G	urban	1461-2920	ON	F	Negative	Herding	Sep-Oct
2016	G1P	urban	1461-2920	QC	M	Negative	Sporting	Nov-Dec
2015	M1R	urban	>2920	ON	M	Negative	Sporting	Nov-Dec
2016	K4K	urban	1461-2920	ON	M	Negative	Herding	Jul-Aug
2011	L5N	urban	1461-2920	ON	M	Negative	Toy	Jul-Aug
2015	V0A	rural	367-1460	BC	F	Negative	Mixed	Nov-Dec
2014	V3W	urban	1461-2920	BC	F	Negative	Mixed	Nov-Dec
2009	L9W	urban	>2920	ON	M	Negative	Working	Sep-Oct
2017	L2T	urban	>2920	ON	M	Positive	Terrier	Jul-Aug
2010	K7K	urban	1461-2920	ON	F	Negative	Non-sporting	Sep-Oct
2017	B3M	urban	1461-2920	NS	M	Positive	Working	Jul-Aug
2016	M5A	urban	<366	ON	M	Negative	Mixed	May-Jun
2012	J4L	urban	1461-2920	QC	F	Negative	Mixed	Nov-Dec
2009	L0L	rural	1461-2920	ON	F	Negative	Working	Nov-Dec
2011	N0M	rural	367-1460	ON	M	Negative	Working	Sep-Oct
2013	N0B	rural	>2920	ON	M	Negative	Toy	Jul-Aug
2016	V4L	urban	1461-2920	BC	M	Negative	Working	Nov-Dec
2014	N5V	urban	1461-2920	ON	F	Negative	Toy	Jul-Aug
2016	V6J	urban	>2920	BC	M	Negative	Toy	Sep-Oct
2016	H2L	urban	1461-2920	QC	F	Negative	Hound	Sep-Oct
2011	H8T	urban	1461-2920	QC	F	Negative	Terrier	Nov-Dec
2016	L3P	urban	>2920	ON	M	Negative	Sporting	Nov-Dec
2012	L0P	rural	>2920	ON	F	Negative	Mixed	Nov-Dec
2012	K0A	rural	367-1460	ON	M	Negative	Sporting	Nov-Dec
2013	L1N	urban	>2920	ON	F	Negative	Sporting	Sep-Oct
2013	N3R	urban	1461-2920	ON	M	Negative	Non-sporting	May-Jun
2017	H8T	urban	>2920	QC	M	Negative	Toy	Jul-Aug
2016	H4A	urban	>2920	QC	F	Negative	Mixed	Nov-Dec
2014	H3E	urban	<366	QC	M	Negative	Sporting	Sep-Oct
2012	L7C	urban	367-1460	ON	M	Positive	Sporting	Nov-Dec
2009	N5A	urban	1461-2920	ON	F	Positive	Sporting	Nov-Dec
2013	V5M	urban	>2920	BC	F	Positive	Herding	Nov-Dec
2016	G3H	urban	1461-2920	QC	F	Negative	Herding	Sep-Oct
2013	H4A	urban	367-1460	QC	M	Negative	Sporting	Sep-Oct
2011	M4G	urban	>2920	ON	F	Negative	Mixed	Sep-Oct
2014	L0J	rural	367-1460	ON	M	Negative	Toy	Jul-Aug
2012	L0B	rural	1461-2920	ON	F	Negative	Non-sporting	Sep-Oct
2014	V4K	urban	1461-2920	BC	F	Negative	Non-sporting	Nov-Dec
2013	V5M	urban	>2920	BC	F	Negative	Non-sporting	Nov-Dec
2014	M1E	urban	367-1460	ON	F	Negative	Sporting	Sep-Oct
2014	L0A	rural	>2920	ON	M	Negative	Working	Sep-Oct
2017	V4V	urban	>2920	BC	M	Negative	Non-sporting	Sep-Oct
2016	K6V	urban	>2920	ON	F	Negative	Working	Sep-Oct
2015	J1A	urban	367-1460	QC	M	Negative	Toy	Jul-Aug
2014	H4A	urban	>2920	QC	M	Negative	Herding	Nov-Dec
2010	L6Y	urban	>2920	ON	M	Negative	Non-sporting	Sep-Oct
2017	L1W	urban	<366	ON	M	Negative	Working	May-Jun
2017	V3W	urban	>2920	BC	F	Negative	Terrier	Sep-Oct
2014	L1N	urban	>2920	ON	M	Negative	Sporting	Sep-Oct
2017	B2N	urban	>2920	NS	F	Negative	Herding	Jul-Aug
2013	P3A	urban	1461-2920	ON	F	Negative	Non-sporting	Jul-Aug
2013	P0H	rural	>2920	ON	F	Positive	Sporting	Nov-Dec
2017	N2Z	urban	367-1460	ON	F	Negative	Mixed	Jan-Feb
2015	J7V	urban	1461-2920	QC	F	Negative	Working	Nov-Dec
2017	E1G	urban	1461-2920	Atlan3	M	Negative	Sporting	Nov-Dec
2011	V9Y	urban	<366	BC	F	Negative	Mixed	Nov-Dec
2014	V8Z	urban	>2920	BC	M	Negative	Herding	Nov-Dec
2014	V2R	urban	367-1460	BC	F	Negative	Mixed	Sep-Oct
2009	L3K	urban	>2920	ON	M	Negative	Sporting	Nov-Dec
2015	L0R	rural	1461-2920	ON	M	Negative	Toy	Jul-Aug
2017	M1R	urban	1461-2920	ON	M	Positive	Terrier	Jan-Feb
2017	N0K	rural	>2920	ON	M	Negative	Sporting	Sep-Oct
2016	P1P	urban	<366	ON	F	Negative	Herding	Jul-Aug
2011	N0L	rural	>2920	ON	F	Negative	Mixed	Nov-Dec
2015	L6H	urban	1461-2920	ON	F	Negative	Sporting	Sep-Oct
2015	L6V	urban	<366	ON	F	Negative	Toy	Jan-Feb
2012	L3Y	urban	<366	ON	M	Negative	Mixed	Jul-Aug
2012	L1G	urban	>2920	ON	M	Negative	Non-sporting	Sep-Oct
2009	M1L	urban	>2920	ON	F	Negative	Hound	Sep-Oct
2013	K2C	urban	>2920	ON	M	Negative	Hound	Jul-Aug
2017	M6R	urban	367-1460	ON	F	Negative	Mixed	May-Jun
2009	V5M	urban	1461-2920	BC	M	Negative	Mixed	Sep-Oct
2011	L4H	urban	<366	ON	M	Negative	Terrier	Jul-Aug
2009	M9C	urban	367-1460	ON	F	Negative	Toy	Jul-Aug
2015	V5B	urban	>2920	BC	F	Negative	Toy	Sep-Oct
2017	V9T	urban	<366	BC	M	Negative	Toy	Jan-Feb
2013	M5R	urban	367-1460	ON	M	Negative	Mixed	Jan-Feb
2012	M1C	urban	>2920	ON	F	Negative	Terrier	Sep-Oct
2017	K7K	urban	<366	ON	F	Negative	Working	Jul-Aug
2015	L6V	urban	>2920	ON	F	Negative	Sporting	Nov-Dec
2015	V3W	urban	1461-2920	BC	F	Negative	Non-sporting	Nov-Dec
2016	E1B	urban	>2920	Atlan3	M	Negative	Mixed	Sep-Oct
2014	N7L	urban	<366	ON	F	Negative	Terrier	Jul-Aug
2017	L2S	urban	>2920	ON	F	Negative	Terrier	Jul-Aug
2009	L7J	urban	367-1460	ON	M	Negative	Terrier	Jul-Aug
2016	J3V	urban	367-1460	QC	F	Negative	Working	Nov-Dec
2017	M1R	urban	>2920	ON	M	Negative	Toy	Jan-Feb
2016	V7H	urban	>2920	BC	F	Negative	Toy	Sep-Oct
2014	L7C	urban	1461-2920	ON	M	Negative	Non-sporting	Jul-Aug
2017	V5M	urban	>2920	BC	F	Negative	Mixed	Sep-Oct
2017	H8T	urban	1461-2920	QC	M	Negative	Toy	May-Jun
2015	V2E	urban	1461-2920	BC	F	Negative	Mixed	Sep-Oct
2016	N4G	urban	>2920	ON	F	Negative	Sporting	Nov-Dec
2014	L5A	urban	>2920	ON	M	Negative	Sporting	Nov-Dec
2016	V9B	urban	>2920	BC	M	Negative	Terrier	Sep-Oct
2016	L1C	urban	<366	ON	F	Negative	Toy	May-Jun
2011	V5W	urban	<366	BC	M	Negative	Herding	Sep-Oct
2010	N0J	rural	<366	ON	M	Negative	Sporting	Nov-Dec
2017	M5A	urban	367-1460	ON	F	Negative	Toy	Mar-Apr
2012	M6R	urban	1461-2920	ON	M	Negative	Sporting	Sep-Oct
2017	L9G	urban	>2920	ON	M	Negative	Toy	May-Jun
2016	H7P	urban	>2920	QC	M	Negative	Working	Nov-Dec
2015	P0B	rural	1461-2920	ON	F	Negative	Sporting	Nov-Dec
2016	V8Z	urban	1461-2920	BC	F	Negative	Mixed	Sep-Oct
2015	M5A	urban	367-1460	ON	M	Negative	Toy	Jan-Feb
2015	V9T	urban	367-1460	BC	F	Negative	Mixed	Sep-Oct
2014	L0G	rural	>2920	ON	F	Negative	Herding	Sep-Oct
2016	V0N	rural	1461-2920	BC	F	Negative	Toy	Sep-Oct
2015	K7R	urban	<366	ON	M	Negative	Working	Jul-Aug
2012	L0K	rural	>2920	ON	F	Negative	Terrier	Nov-Dec
2011	M2N	urban	<366	ON	M	Negative	Mixed	Jul-Aug
2016	L1J	urban	367-1460	ON	F	Negative	Terrier	Jul-Aug
2009	K0K	rural	1461-2920	ON	M	Negative	Toy	Jul-Aug
2017	L3T	urban	367-1460	ON	M	Negative	Working	Jul-Aug
2017	V8T	urban	1461-2920	BC	M	Negative	Sporting	Nov-Dec
2012	M5R	urban	>2920	ON	F	Negative	Mixed	Sep-Oct
2015	N1R	urban	1461-2920	ON	M	Negative	Hound	Jul-Aug
2010	N3T	urban	1461-2920	ON	M	Negative	Sporting	Nov-Dec
2017	L1N	urban	1461-2920	ON	M	Negative	Mixed	May-Jun
2014	G1P	urban	>2920	QC	F	Negative	Non-sporting	Nov-Dec
2016	V0E	rural	>2920	BC	F	Negative	Toy	Nov-Dec
2017	M4V	urban	>2920	ON	F	Negative	Mixed	Jul-Aug
2009	L9T	urban	367-1460	ON	M	Negative	Mixed	Jul-Aug
2017	L3Y	urban	367-1460	ON	M	Negative	Sporting	Jul-Aug
2010	K1L	urban	<366	ON	F	Negative	Working	Sep-Oct
2014	B2H	urban	1461-2920	NS	F	Negative	Mixed	Jul-Aug
2016	N8W	urban	<366	ON	M	Negative	Working	Jul-Aug
2015	V0N	rural	1461-2920	BC	F	Negative	Mixed	Nov-Dec
2017	J6E	urban	1461-2920	QC	F	Negative	Sporting	Sep-Oct
2012	B4V	urban	1461-2920	NS	F	Negative	Sporting	Nov-Dec
2013	J3L	urban	1461-2920	QC	M	Negative	Mixed	Jul-Aug
2017	N0C	rural	>2920	ON	F	Negative	Toy	Jul-Aug
2017	L2E	urban	1461-2920	ON	F	Negative	Terrier	Jan-Feb
2009	N0C	rural	>2920	ON	F	Negative	Mixed	Sep-Oct
2016	V7H	urban	>2920	BC	M	Positive	Mixed	Sep-Oct
2016	V2X	urban	367-1460	BC	F	Negative	Herding	Sep-Oct
2016	V4L	urban	>2920	BC	M	Negative	Terrier	Nov-Dec
2013	V8R	urban	>2920	BC	F	Negative	Terrier	Sep-Oct
2012	V6J	urban	1461-2920	BC	M	Negative	Toy	Sep-Oct
2012	L2M	urban	>2920	ON	F	Negative	Non-sporting	Sep-Oct
2013	M5R	urban	>2920	ON	M	Negative	Mixed	Jul-Aug
2011	N5C	urban	367-1460	ON	F	Negative	Sporting	Nov-Dec
2017	L9L	urban	367-1460	ON	M	Negative	Non-sporting	Jan-Feb
2014	L7B	urban	<366	ON	F	Negative	Non-sporting	Jul-Aug
2012	L6L	urban	1461-2920	ON	M	Negative	Sporting	Nov-Dec
2017	L6H	urban	1461-2920	ON	M	Negative	Toy	Mar-Apr
2011	K9J	urban	1461-2920	ON	M	Negative	Sporting	Sep-Oct
2012	H4A	urban	1461-2920	QC	F	Negative	Mixed	Nov-Dec
2016	L4G	urban	<366	ON	M	Negative	Herding	Jan-Feb
2013	N1M	urban	<366	ON	M	Negative	Herding	Mar-Apr
2011	L5N	urban	<366	ON	M	Negative	Toy	Jan-Feb
2017	K9A	urban	1461-2920	ON	F	Positive	Terrier	May-Jun
2015	H8T	urban	>2920	QC	F	Negative	Hound	Nov-Dec
2013	V2T	urban	>2920	BC	F	Negative	Hound	Nov-Dec
2017	H8T	urban	>2920	QC	M	Negative	Working	Sep-Oct
2017	V6J	urban	367-1460	BC	F	Negative	Working	Sep-Oct
2010	L7J	urban	>2920	ON	F	Negative	Herding	Nov-Dec
2017	N0J	rural	367-1460	ON	M	Negative	Non-sporting	May-Jun
2014	K2A	urban	1461-2920	ON	F	Negative	Sporting	Sep-Oct
2016	M4C	urban	<366	ON	M	Negative	Non-sporting	Jan-Feb
2016	M4M	urban	367-1460	ON	F	Negative	Mixed	Jul-Aug
2014	M5R	urban	367-1460	ON	M	Negative	Mixed	Jul-Aug
2010	L3K	urban	>2920	ON	F	Negative	Non-sporting	Nov-Dec
2012	L6H	urban	<366	ON	F	Negative	Sporting	Sep-Oct
2017	M2N	urban	>2920	ON	F	Negative	Toy	Jan-Feb
2013	L1Z	urban	367-1460	ON	F	Negative	Mixed	May-Jun
2016	N8W	urban	<366	ON	M	Positive	Herding	May-Jun
2011	M4L	urban	<366	ON	M	Negative	Toy	May-Jun
2017	N0B	rural	1461-2920	ON	F	Negative	Herding	Jul-Aug
[truncated: 8,438 more rows]
